# Supplementary material for: Genetic analysis of agronomic and physiological traits associated with latex yield revealed complex genetic bases in Hevea brasiliensis
Source: Heliyon. 2024 Jun 22;10(13):e33421. doi: 10.1016/j.heliyon.2024.e33421 (PMC11260978; doi:10.1016/j.heliyon.2024.e33421)
Supplement: Multimedia component 1 [file mmc1.xlsx]

## Sheet: 1
Supplementary data 1. LS means for all variables observed
Genotype	Yield	Suc	Pi	TSC
AVROS 2037	0.0462453	13.7098	6.72497	48.0013			LS means values for each variables observed
G001	0.190654	3.91365	4.09716	47.3506			Yield = total yield per centimeter tapping cut in one year tapping
G002	0.149368	7.81551	10.035	39.2			Suc = sucrose content in latex, measured in April 2021
G003	0.265761	4.99418	11.2692	43.5			Pi = inorganic phosphorous content in latex, measured in April 2021
G004	0.230812	6.52321	3.18054	43.0612			TSC = total solid content of latex sample, measured in April 2021
G005	0.0331507	10.448	4.81444	41.8323
G006	0.12437	7.96703	4.57007	45.5
G007	0.0502002	7.88399	3.59108	45.9
G009	0.0978929	8.89432	2.85123	44.2
G010	0.0871486	8.22237	8.42735	40.763
G012	0.0524921	12.9159	3.12079	45.1308
G013	0.190559	6.95543	8.54201	40.4
G015	0.116975	5.59697	8.02942	43.7
G016	0.0728123	5.27252	2.73254	46.3212
G017	0.105855	11.1663	4.80843	46.7
G018	0.0680824	6.59624	2.37348	44.1962
G019	0.253262	4.42505	23.2767	36.0624
G020	0.444794	7.13917	16.0378	39.9
G021	0.178152	12.7578	7.41583	39.513
G022	0.0754969	8.95163	4.4494	47.8506
G023	0.233069	9.73069	5.97188	45.8
G024	0.0316861	11.2075	3.39344	40.3223
G025	0.150462	7.15124	5.53012	52.6
G026	0.0930946	6.15077	8.72084	40.7136
G027	0.129905	8.56175	6.99513	47.1
G028	0.204066	10.1303	4.72848	49.5
G029	0.0832087	8.86488	4.37469	38.7
G030	0.111181	16.9282	3.86832	42.9
G032	0.0438487	18.2845	2.16647	41.6139
G033	0.114218	12.8112	3.2987	35.5612
G034	0.401371	4.81944	13.5721	39.2157
G035	0.367356	13.769	13.6501	40.4
G036	0.388883	9.63054	6.42133	41.1
G037	0.18561	21.0688	3.02991	44.1514
G039	0.0773012	8.10247	3.78704	41.8506
G040	0.0990037	12.8913	2.27418	46.3
G041	0.168057	6.11704	11.0769	39.7
G042	0.270353	9.23143	8.12065	43
G043	0.0831031	10.4227	4.56916	45.257
G045	0.266404	10.2351	6.5743	45.2
G047	0.117219	11.446	3.70688	38.6542
G048	0.257113	12.0251	13.3145	45.0491
G050	0.0492547	14.9989	1.70278	40.4362
G051	0.151792	11.0167	2.6778	43.6
G052	0.186908	8.87073	2.72621	46.6006
G053	0.306103	6.96453	6.0968	47.4
G054	0.213695	7.69951	3.23901	47.9462
G056	0.159121	7.06985	11.6147	42.6
G057	0.154447	8.28574	9.67962	41.7
G058	0.217371	12.8181	4.85403	40.8
G059	0.145848	12.4402	8.13643	41.5
G060	0.164173	10.0712	5.27232	45.8
G062	0.297441	9.09578	8.66386	34.5
G064	0.321179	3.96234	13.6274	42.1862
G065	0.0463622	13.5171	2.88637	39.1962
G066	0.0980745	10.0904	4.83895	42.0712
G067	0.158283	10.9507	4.1933	36.5441
G068	0.0579011	4.61401	2.9006	47.0758
G069	0.109148	13.3133	3.73344	51.7
G070	0.0751853	8.66359	3.79601	44.16
G071	0.134515	16.8121	3.99061	41.3
G072	0.137919	10.6776	4.31595	47.9
G073	0.0815409	8.29899	2.43262	43.9
G076	0.091116	13.8741	4.0257	45.7
G077	0.28814	17.0819	4.99345	36.0712
G079	0.358834	4.78349	8.66888	34.4
G080	0.234125	11.6733	5.02178	43.2
G081	0.107768	11.5492	4.08112	43.5
G082	0.165634	3.41861	7.78316	40.6962
G083	0.423276	8.79958	12.5851	37.4462
G086	0.0820611	5.79981	3.86205	46.8
G087	0.0600486	7.83417	8.40326	45.5
G088	0.0809836	9.67454	3.7633	46.8
G089	0.243092	12.8701	6.06818	47
G091	0.214202	8.99604	8.24361	45.5
G094	0.0921468	6.65181	9.25553	37.5
G095	0.15579	10.4413	9.76737	34.1
G097	0.0512054	8.99192	12.3953	44.5339
G099	0.114233	7.17475	4.92949	38.1962
G100	0.0599023	11.5959	4.72623	37.9472
G101	0.214894	7.10352	6.90175	36.7
G102	0.0667192	17.677	8.94912	38.0145
G105	0.159642	5.92839	1.82336	46.6
G106	0.299051	5.1249	17.784	37.1962
G108	0.203792	7.00322	7.06626	40.48
G109	0.137864	11.9696	7.91888	44.1962
G110	0.0770455	14.1051	2.72442	53.3
G111	0.159888	6.32645	8.70021	44.4756
G113	0.140146	9.11098	12.592	37.2
G114	0.099005	10.8494	7.31152	45.3
G115	0.30501	7.01071	11.3425	45.1862
G116	0.235735	9.18607	7.15231	47.9756
G117	0.372225	7.19996	6.79185	48.7
G118	0.464971	8.89	20.6554	42.6
G121	0.152352	8.12383	4.35211	34.8
G125	0.128511	6.44061	3.20792	48
G126	0.149558	7.78292	6.18614	45.4
G127	0.150894	8.62143	5.14626	45.8
G128	0.102807	6.80914	3.79907	46.1902
G129	0.19027	6.5422	9.49722	46.1353
G130	0.0783082	9.66633	2.9735	50.7599
G132	0.0468048	9.9857	2.06611	44.9903
G133	0.133573	6.49992	8.11192	46.5
G134	0.0485574	10.8263	2.71246	48.9237
G135	0.150188	10.7812	5.78482	48.5
G137	0.0455905	10.3093	2.97656	34.5635
G138	0.0374466	23.557	1.68601	45.3457
G139	0.123418	11.4113	4.31305	43.8
G142	0.307281	6.94818	7.11461	47.1
G144	0.343618	6.54807	14.5079	43.4362
G146	0.100921	8.92595	3.15128	44.629
G148	0.187748	6.89833	6.31965	43.0065
G149	0.0754815	8.35455	4.8809	48.4
G150	0.0433407	8.62019	5.77202	46.3261
G151	0.128612	10.0379	4.58036	45.1862
G153	0.0418586	10.8951	3.76466	46.4481
G156	0.0968981	6.93852	5.29172	48.0737
G157	0.205549	6.1976	6.13695	49.9
G158	0.0390407	10.9127	4.89375	45.5728
G160	0.111042	14.8278	3.09793	44.7
G162	0.120821	10.9605	6.66615	41.5
G163	0.0698774	9.8608	4.64828	48.4564
G164	0.134731	12.6367	4.29697	36.9823
G165	0.0521672	14.4182	2.33538	45.0712
G166	0.218042	5.51617	9.84139	38.2
G168	0.0430467	10.9118	2.79359	39.6022
G169	0.297688	17.2159	7.1598	36.9
G170	0.257856	5.98249	6.7975	41.3112
G171	0.173072	6.52998	8.6742	46.4
G173	0.150813	7.90808	6.375	47.2
G174	0.216131	5.54512	12.5594	47.2256
G175	0.287831	6.84011	9.6327	38.5
G176	0.032105	11.29	2.03509	41.2286
G178	0.108485	12.2143	7.52852	37.3
G179	0.106085	6.8635	11.1109	42.4452
G180	0.119326	12.5173	5.67772	44.6
G181	0.114341	10.4363	8.68351	43.5
G182	0.277861	9.6435	19.2446	38.8212
G185	0.340461	8.66397	13.2537	43.1
G186	0.234856	7.979	9.9407	42.4
G187	0.1386	5.60894	4.33064	49.6
G189	0.238469	7.58602	8.56008	40.8404
G190	0.0283455	7.66903	0.810614	49.0995
G193	0.0576606	10.7472	2.94472	44.1452
G196	0.170416	5.93233	6.68615	42.8
G197	0.0594304	9.96327	6.52354	41.0242
G198	0.205278	7.63304	12.6868	45.04
G200	0.253029	9.25345	6.098	34.2654
G201	0.256666	7.30477	12.3979	35.6
G204	0.157197	7.71064	4.69899	39.4
G205	0.0700106	5.729	4.24741	40.4182
G206	0.0990167	8.80287	4.93001	33.9462
G209	0.152329	16.0176	6.92642	38.0612
G210	0.0764656	12.9203	3.20559	45.9909
G211	0.0974521	14.657	6.41706	39.4462
G212	0.210463	7.96489	14.7516	36.3
G213	0.276427	10.2484	10.7072	45.6
G215	0.0527781	14.0211	3.10279	40.3648
G216	0.197301	7.3016	8.63065	36.9462
G217	0.277168	6.27159	5.23157	41.6862
G218	0.395538	7.41605	18.5127	40.1
G219	0.133959	10.095	5.99551	42.8
G220	0.403496	6.7677	8.25949	43
G221	0.153615	6.43008	8.48862	46.6067
G222	0.0573264	10.6896	5.53391	44.638
G223	0.178486	10.3813	7.96099	36.8212
G224	0.111266	7.26571	5.51905	34.4
G225	0.200245	17.8543	3.30126	40.1
G227	0.213345	11.0454	11.1394	38.4694
G228	0.202628	12.411	6.68782	50.9
G229	0.347097	7.8471	7.97586	42.9
G231	0.0874758	8.27478	5.70019	46.3
G232	0.230861	8.34662	10.9009	40.8
G233	0.064498	13.5906	2.24789	47.1
G234	0.156312	8.32738	6.7989	39.92
G236	0.0784747	12.6652	6.10145	37.8112
G237	0.0783658	14.225	3.5066	46.6556
G238	0.0562171	9.68446	4.25632	49.7513
G239	0.0638039	8.45194	5.26259	45.5
G241	0.118431	11.1418	4.09695	48.6006
G242	0.124723	12.0997	7.99981	33.004
G243	0.129369	15.4304	10.3157	42.2
G244	0.0919454	6.87358	3.8757	47.7
G246	0.199832	10.0759	8.41293	39.1
G248	0.215348	4.78448	10.1151	42.8
G250	0.252816	4.7961	13.8041	41.754
G252	0.092384	7.86936	2.89562	49.263
G253	0.313422	7.37717	11.2287	39.2
G254	0.142566	11.762	5.5125	45.7
G255	0.156482	5.88874	4.1346	49.2256
GT1	0.0811024	20.044	3.58662	38.8212
IRR 112	0.172576	14.6639	8.02777	49.3212
IRR 39	0.0958904	21.1499	3.02706	46.3962
PB 260	0.36427	4.10007	19.7405	39.6122
PR 261	0.0437232	11.6618	3.18578	51.3976
RRIC 100	0.148358	11.607	2.96053	43.0712
SP 217	0.233171	11.7807	6.33594	45.1962

## Sheet: 2
Supplementary data 2. Linear regression analysis for Pi by yield and Sucrose by TSC
Pi by Yield
Sucrose by TSC

## Sheet: 3
Supplementary data 2. Classification of the genotypes for each variable observed into six classes using quantile estimation
Genotype	Yield class	Suc class	Pi class	TSC class
AVROS 2037	1	5	4	5
G001	4	1	3	5
G002	4	3	5	2
G003	5	1	5	4
G004	5	2	2	3
G005	1	4	3	3
G006	3	3	3	4
G007	1	3	2	4
G009	3	3	1	4
G010	3	3	4	3
G012	2	5	2	4
G013	4	2	5	3
G015	3	1	4	4
G016	2	1	1	5
G017	3	4	3	5
G018	2	2	1	4
G019	5	1	6	1
G020	6	3	6	2
G021	4	5	4	2
G022	2	3	3	5
G023	5	4	4	4
G024	1	4	2	3
G025	4	3	3	6
G026	3	2	5	3
G027	3	3	4	5
G028	4	4	3	6
G029	3	3	3	2
G030	3	6	3	3
G032	1	6	1	3
G033	3	5	2	1
G034	6	1	6	2
G035	6	5	6	3
G036	6	4	4	3
G037	4	6	2	4
G039	2	3	2	3
G040	3	5	1	4
G041	4	2	5	2
G042	5	4	4	3
G043	3	4	3	4
G045	5	4	4	4
G047	3	4	2	2
G048	5	5	6	4
G050	1	6	1	3
G051	4	4	1	4
G052	4	3	1	5
G053	6	2	4	5
G054	4	3	2	5
G056	4	2	5	3
G057	4	3	5	3
G058	5	5	3	3
G059	4	5	4	3
G060	4	4	3	4
G062	5	4	5	1
G064	6	1	6	3
G065	1	5	2	2
G066	3	4	3	3
G067	4	4	3	1
G068	2	1	2	5
G069	3	5	2	6
G070	2	3	2	4
G071	3	6	3	3
G072	3	4	3	5
G073	2	3	1	4
G076	3	5	3	4
G077	5	6	3	1
G079	6	1	5	1
G080	5	5	3	3
G081	3	5	3	4
G082	4	1	4	3
G083	6	3	6	2
G086	2	1	3	5
G087	2	3	4	4
G088	2	4	2	5
G089	5	5	4	5
G091	4	4	4	4
G094	3	2	5	2
G095	4	4	5	1
G097	1	4	5	4
G099	3	3	3	2
G100	2	5	3	2
G101	4	3	4	1
G102	2	6	5	2
G105	4	2	1	5
G106	6	1	6	2
G108	4	2	4	3
G109	3	5	4	4
G110	2	6	1	6
G111	4	2	5	4
G113	4	4	6	2
G114	3	4	4	4
G115	6	2	5	4
G116	5	4	4	5
G117	6	3	4	6
G118	6	3	6	3
G121	4	3	3	1
G125	3	2	2	5
G126	4	3	4	4
G127	4	3	3	4
G128	3	2	3	4
G129	4	2	5	4
G130	2	4	2	6
G132	1	4	1	4
G133	3	2	4	5
G134	1	4	1	6
G135	4	4	3	6
G137	1	4	2	1
G138	1	6	1	4
G139	3	4	3	4
G142	6	2	4	5
G144	6	2	6	3
G146	3	3	2	4
G148	4	2	4	3
G149	2	3	3	6
G150	1	3	3	5
G151	3	4	3	4
G153	1	4	2	5
G156	3	2	3	5
G157	4	2	4	6
G158	1	4	3	4
G160	3	6	2	4
G162	3	4	4	3
G163	2	4	3	6
G164	3	5	3	2
G165	2	6	1	4
G166	5	1	5	2
G168	1	4	1	2
G169	5	6	4	1
G170	5	2	4	3
G171	4	2	5	5
G173	4	3	4	5
G174	5	1	6	5
G175	5	2	5	2
G176	1	4	1	3
G178	3	5	4	2
G179	3	2	5	3
G180	3	5	3	4
G181	3	4	5	4
G182	5	4	6	2
G185	6	3	6	3
G186	5	3	5	3
G187	3	1	3	6
G189	5	3	5	3
G190	1	3	1	6
G193	2	4	2	4
G196	4	2	4	3
G197	2	4	4	3
G198	4	3	6	4
G200	5	4	4	1
G201	5	3	5	1
G204	4	3	3	2
G205	2	1	3	3
G206	3	3	3	1
G209	4	6	4	2
G210	2	5	2	4
G211	3	6	4	2
G212	4	3	6	1
G213	5	4	5	4
G215	2	5	2	3
G216	4	3	5	1
G217	5	2	3	3
G218	6	3	6	3
G219	3	4	4	3
G220	6	2	4	3
G221	4	2	4	5
G222	2	4	3	4
G223	4	4	4	1
G224	3	3	3	1
G225	4	6	2	3
G227	4	4	5	2
G228	4	5	4	6
G229	6	3	4	3
G231	3	3	3	4
G232	5	3	5	3
G233	2	5	1	5
G234	4	3	4	3
G236	2	5	4	2
G237	2	6	2	5
G238	2	4	3	6
G239	2	3	3	4
G241	3	4	3	6
G242	3	5	4	1
G243	3	6	5	3
G244	3	2	3	5
G246	4	4	4	2
G248	5	1	5	3
G250	5	1	6	3
G252	3	3	2	6
G253	6	3	5	2
G254	4	5	3	4
G255	4	2	3	6
GT1	2	6	2	2
IRR 112	4	6	4	6
IRR 39	3	6	2	5
PB 260	6	1	6	2
PR 261	1	5	2	6
RRIC 100	4	5	2	3
SP 217	5	5	4	4

## Sheet: 4
Supplementary data 4. Analysis of clonal typology
Genotype	Yield	Suc	Pi	Suc Norm Yield	Delta	Delta%	Suc Norm Pi	Delta	Delta%	Sucrose loading	Sucrose loading class	Metabolism class	Typology group	Ethephon stimulation recommendation
AVROS 2037	0.0462453	13.7098	6.72497	10.9333	2.77649	25.3949	9.67849	4.03127	41.6519	33.5234	H	M	H-M	H
G001	0.190654	3.91365	4.09716	9.34172	-5.42807	-58.1057	10.5268	-6.61312	-62.8219	-60.4638	L	M	L-M	L
G002	0.149368	7.81551	10.035	9.79673	-1.98122	-20.2233	8.60996	-0.794454	-9.22715	-14.7252	M	MH	M-MH	L			H = high
G003	0.265761	4.99418	11.2692	8.51395	-3.51977	-41.3412	8.21157	-3.21738	-39.1811	-40.2611	L	MH	L-MH	VL			M = Medium
G004	0.230812	6.52321	3.18054	8.89913	-2.37592	-26.6983	10.8227	-4.29946	-39.7264	-33.2124	L	LM	L-LM	M			L = Low
G005	0.0331507	10.448	4.81444	11.0776	-0.629608	-5.68362	10.2952	0.15275	1.48369	-2.09996	M	M	M-M	M			LM = low-medium
G006	0.12437	7.96703	4.57007	10.0722	-2.10521	-20.9011	10.3741	-2.40708	-23.2028	-22.052	L	M	L-M	L			MH = medium-high
G007	0.0502002	7.88399	3.59108	10.8897	-3.00569	-27.6013	10.6901	-2.80615	-26.2499	-26.9256	L	LM	L-LM	M			VL = very low
G009	0.0978929	8.89432	2.85123	10.3641	-1.46973	-14.181	10.929	-2.03465	-18.617	-16.399	M	L	M-L	VH			VH = very high
G010	0.0871486	8.22237	8.42735	10.4825	-2.26009	-21.5607	9.12894	-0.906569	-9.93071	-15.7457	M	M	M-M	M
G012	0.0524921	12.9159	3.12079	10.8644	2.05148	18.8826	10.842	2.07395	19.1289	19.0058	H	LM	H-LM	VH
G013	0.190559	6.95543	8.54201	9.34276	-2.38733	-25.5527	9.09193	-2.1365	-23.4989	-24.5258	L	M	L-M	L
G015	0.116975	5.59697	8.02942	10.1537	-4.55678	-44.8778	9.2574	-3.66043	-39.5406	-42.2092	L	M	L-M	L
G016	0.0728123	5.27252	2.73254	10.6405	-5.36794	-50.4484	10.9673	-5.69476	-51.925	-51.1867	L	L	L-L	H
G017	0.105855	11.1663	4.80843	10.2763	0.889992	8.66063	10.2972	0.869124	8.44041	8.55052	M	M	M-M	M
G018	0.0680824	6.59624	2.37348	10.6926	-4.09636	-38.3102	11.0832	-4.48696	-40.4843	-39.3973	L	L	L-L	H
G019	0.253262	4.42505	23.2767	8.6517	-4.22666	-48.8534	4.33542	0.0896307	2.06741	-23.393	L	H	L-H	VL
G020	0.444794	7.13917	16.0378	6.54079	0.598378	9.1484	6.6722	0.46697	6.99874	8.07357	M	H	M-H	VL
G021	0.178152	12.7578	7.41583	9.4795	3.27831	34.5831	9.45547	3.30233	34.9251	34.7541	H	M	H-M	H
G022	0.0754969	8.95163	4.4494	10.6109	-1.65925	-15.6372	10.4131	-1.46144	-14.0346	-14.8359	M	M	M-M	M
G023	0.233069	9.73069	5.97188	8.87425	0.856442	9.65086	9.92159	-0.190903	-1.92412	3.86337	M	M	M-M	M
G024	0.0316861	11.2075	3.39344	11.0937	0.113738	1.02525	10.7539	0.453523	4.21727	2.62126	M	LM	M-LM	H
G025	0.150462	7.15124	5.53012	9.78467	-2.63343	-26.9139	10.0642	-2.91296	-28.9438	-27.9288	L	M	L-M	L
G026	0.0930946	6.15077	8.72084	10.4169	-4.26616	-40.9541	9.0342	-2.88343	-31.9168	-36.4355	L	MH	L-MH	VL
G027	0.129905	8.56175	6.99513	10.0112	-1.4495	-14.4787	9.59128	-1.02953	-10.7341	-12.6064	M	M	M-M	M
G028	0.204066	10.1303	4.72848	9.19389	0.936426	10.1853	10.323	-0.192656	-1.86628	4.15951	M	M	M-M	M
G029	0.0832087	8.86488	4.37469	10.5259	-1.66101	-15.7802	10.4372	-1.57231	-15.0645	-15.4223	M	M	M-M	M
G030	0.111181	16.9282	3.86832	10.2176	6.71055	65.6764	10.6006	6.3275	59.6898	62.6831	H	M	H-M	H
G032	0.0438487	18.2845	2.16647	10.9597	7.32485	66.8345	11.15	7.13451	63.9866	65.4106	H	L	H-L	VH
G033	0.114218	12.8112	3.2987	10.1841	2.62705	25.7956	10.7845	2.02665	18.7922	22.2939	H	LM	H-LM	VH
G034	0.401371	4.81944	13.5721	7.01937	-2.19993	-31.3408	7.46818	-2.64874	-35.467	-33.4039	L	H	L-H	VL
G035	0.367356	13.769	13.6501	7.39425	6.37479	86.2128	7.44297	6.32606	84.9937	85.6033	H	H	H-H	L
G036	0.388883	9.63054	6.42133	7.157	2.47354	34.5611	9.77651	-0.145969	-1.49306	16.534	H	M	H-M	H
G037	0.18561	21.0688	3.02991	9.39731	11.6715	124.2	10.8713	10.1975	93.8022	109.001	H	LM	H-LM	VH
G039	0.0773012	8.10247	3.78704	10.591	-2.48853	-23.4966	10.6269	-2.52442	-23.755	-23.6258	L	LM	L-LM	M
G040	0.0990037	12.8913	2.27418	10.3518	2.53951	24.5321	11.1153	1.77607	15.9787	20.2554	H	L	H-L	VH
G041	0.168057	6.11704	11.0769	9.59076	-3.47371	-36.2194	8.27365	-2.1566	-26.0659	-31.1427	L	MH	L-MH	VL
G042	0.270353	9.23143	8.12065	8.46334	0.768095	9.07555	9.22795	0.00348297	0.0377437	4.55665	M	M	M-M	M
G043	0.0831031	10.4227	4.56916	10.5271	-0.104368	-0.991428	10.3744	0.0482766	0.465344	-0.263042	M	M	M-M	M
G045	0.266404	10.2351	6.5743	8.50686	1.72826	20.316	9.72713	0.507987	5.22238	12.7692	H	M	H-M	H
G047	0.117219	11.446	3.70688	10.1511	1.29494	12.7567	10.6528	0.793237	7.4463	10.1015	H	LM	H-LM	VH
G048	0.257113	12.0251	13.3145	8.60926	3.41588	39.6769	7.55131	4.47384	59.2458	49.4613	H	H	H-H	L
G050	0.0492547	14.9989	1.70278	10.9001	4.09876	37.603	11.2997	3.69916	32.7368	35.1699	H	L	H-L	VH
G051	0.151792	11.0167	2.6778	9.77002	1.24664	12.7598	10.985	0.0316952	0.288533	6.52418	M	L	M-L	VH
G052	0.186908	8.87073	2.72621	9.383	-0.512271	-5.45957	10.9693	-2.0986	-19.1316	-12.2956	M	L	M-L	VH
G053	0.306103	6.96453	6.0968	8.06933	-1.10479	-13.6913	9.88127	-2.91674	-29.5178	-21.6046	L	M	L-M	L
G054	0.213695	7.69951	3.23901	9.08777	-1.38827	-15.2762	10.8038	-3.10429	-28.7333	-22.0047	L	LM	L-LM	M
G056	0.159121	7.06985	11.6147	9.68925	-2.61939	-27.034	8.10005	-1.03019	-12.7184	-19.8762	L	MH	L-MH	VL
G057	0.154447	8.28574	9.67962	9.74076	-1.45502	-14.9375	8.7247	-0.438959	-5.03123	-9.98434	M	MH	M-MH	L
G058	0.217371	12.8181	4.85403	9.04726	3.77083	41.6793	10.2824	2.53564	24.6598	33.1695	H	M	H-M	H
G059	0.145848	12.4402	8.13643	9.83553	2.60472	26.4827	9.22286	3.21739	34.8849	30.6838	H	M	H-M	H
G060	0.164173	10.0712	5.27232	9.63356	0.43768	4.54329	10.1474	-0.0761793	-0.750726	1.89628	M	M	M-M	M
G062	0.297441	9.09578	8.66386	8.1648	0.930986	11.4024	9.0526	0.0431857	0.477054	5.93974	M	MH	M-MH	L
G064	0.321179	3.96234	13.6274	7.90317	-3.94083	-49.8639	7.45032	-3.48798	-46.8165	-48.3402	L	H	L-H	VL
G065	0.0463622	13.5171	2.88637	10.932	2.58515	23.6476	10.9176	2.5995	23.8101	23.7289	H	LM	H-LM	VH
G066	0.0980745	10.0904	4.83895	10.362	-0.271652	-2.62161	10.2873	-0.19692	-1.9142	-2.2679	M	M	M-M	M
G067	0.158283	10.9507	4.1933	9.69848	1.25225	12.9118	10.4957	0.454995	4.33504	8.62344	M	M	M-M	M
G068	0.0579011	4.61401	2.9006	10.8048	-6.1908	-57.2967	10.913	-6.29903	-57.7202	-57.5084	L	LM	L-LM	M
G069	0.109148	13.3133	3.73344	10.24	3.07329	30.0126	10.6442	2.66911	25.0758	27.5442	H	LM	H-LM	VH
G070	0.0751853	8.66359	3.79601	10.6143	-1.95073	-18.3783	10.624	-1.9604	-18.4526	-18.4154	M	LM	M-LM	H
G071	0.134515	16.8121	3.99061	9.96043	6.85168	68.789	10.5612	6.25093	59.1879	63.9884	H	M	H-M	H
G072	0.137919	10.6776	4.31595	9.92292	0.754643	7.60505	10.4561	0.221416	2.11757	4.86131	M	M	M-M	M
G073	0.0815409	8.29899	2.43262	10.5443	-2.24528	-21.2938	11.0641	-2.76511	-24.9917	-23.1428	L	L	L-L	H
G076	0.091116	13.8741	4.0257	10.4387	3.4354	32.9101	10.5498	3.32429	31.5104	32.2102	H	M	H-M	H
G077	0.28814	17.0819	4.99345	8.2673	8.81463	106.62	10.2374	6.84449	66.8574	86.7389	H	M	H-M	H
G079	0.358834	4.78349	8.66888	7.48817	-2.70468	-36.1194	9.05098	-4.26749	-47.1495	-41.6344	L	MH	L-MH	VL
G080	0.234125	11.6733	5.02178	8.86262	2.81067	31.7138	10.2283	1.44499	14.1274	22.9206	H	M	H-M	H
G081	0.107768	11.5492	4.08112	10.2552	1.29401	12.618	10.532	1.01726	9.65884	11.1384	H	M	H-M	H
G082	0.165634	3.41861	7.78316	9.61746	-6.19886	-64.4541	9.33689	-5.91828	-63.386	-63.9201	L	M	L-M	L
G083	0.423276	8.79958	12.5851	6.77795	2.02163	29.8266	7.78679	1.01278	13.0064	21.4165	H	H	H-H	L
G086	0.0820611	5.79981	3.86205	10.5385	-4.73872	-44.9657	10.6027	-4.80286	-45.2986	-45.1321	L	M	L-M	L
G087	0.0600486	7.83417	8.40326	10.7811	-2.94697	-27.3345	9.13672	-1.30256	-14.2563	-20.7954	L	M	L-M	L
G088	0.0809836	9.67454	3.7633	10.5504	-0.875867	-8.30174	10.6345	-0.960006	-9.02723	-8.66449	M	LM	M-LM	H
G089	0.243092	12.8701	6.06818	8.76378	4.10627	46.855	9.89051	2.97954	30.1253	38.4901	H	M	H-M	H
G091	0.214202	8.99604	8.24361	9.08219	-0.0861535	-0.948599	9.18826	-0.192221	-2.09203	-1.52032	M	M	M-M	M
G094	0.0921468	6.65181	9.25553	10.4274	-3.77557	-36.2082	8.8616	-2.20979	-24.9367	-30.5725	L	MH	L-MH	VL
G095	0.15579	10.4413	9.76737	9.72596	0.715379	7.35535	8.69637	1.74497	20.0654	13.7104	H	MH	H-MH	M
G097	0.0512054	8.99192	12.3953	10.8786	-1.88668	-17.3431	7.84804	1.14388	14.5753	-1.38387	M	MH	M-MH	L
G099	0.114233	7.17475	4.92949	10.184	-3.00921	-29.5485	10.2581	-3.08334	-30.0576	-29.8031	L	M	L-M	L
G100	0.0599023	11.5959	4.72623	10.7828	0.813101	7.54075	10.3237	1.27215	12.3226	9.93167	H	M	H-M	H
G101	0.214894	7.10352	6.90175	9.07456	-1.97104	-21.7205	9.62142	-2.5179	-26.1698	-23.9451	L	M	L-M	L
G102	0.0667192	17.677	8.94912	10.7076	6.96937	65.0879	8.96051	8.71648	97.2766	81.1822	H	MH	H-MH	M
G105	0.159642	5.92839	1.82336	9.6835	-3.75511	-38.7785	11.2608	-5.33239	-47.3537	-43.0661	L	L	L-L	H
G106	0.299051	5.1249	17.784	8.14706	-3.02215	-37.095	6.10853	-0.98363	-16.1026	-26.5988	L	H	L-H	VL
G108	0.203792	7.00322	7.06626	9.19692	-2.1937	-23.8525	9.56832	-2.5651	-26.8083	-25.3304	L	M	L-M	L
G109	0.137864	11.9696	7.91888	9.92353	2.0461	20.6187	9.29308	2.67654	28.8015	24.7101	H	M	H-M	H
G110	0.0770455	14.1051	2.72442	10.5938	3.5113	33.1448	10.9699	3.1352	28.58	30.8624	H	L	H-L	VH
G111	0.159888	6.32645	8.70021	9.6808	-3.35434	-34.6494	9.04086	-2.71441	-30.0238	-32.3366	L	MH	L-MH	VL
G113	0.140146	9.11098	12.592	9.89837	-0.787392	-7.95476	7.78455	1.32643	17.0393	4.54225	M	H	M-H	VL
G114	0.099005	10.8494	7.31152	10.3518	0.497656	4.80744	9.48915	1.3603	14.3354	9.5714	H	M	H-M	H
G115	0.30501	7.01071	11.3425	8.08138	-1.07066	-13.2485	8.18789	-1.17718	-14.3771	-13.8128	M	MH	M-MH	L
G116	0.235735	9.18607	7.15231	8.84487	0.341199	3.85759	9.54054	-0.354474	-3.71545	0.0710679	M	M	M-M	M
G117	0.372225	7.19996	6.79185	7.34059	-0.140627	-1.91574	9.6569	-2.45694	-25.4423	-13.679	M	M	M-M	M
G118	0.464971	8.89	20.6554	6.31841	2.57159	40.6999	5.18159	3.70841	71.5689	56.1344	H	H	H-H	L
G121	0.152352	8.12383	4.35211	9.76384	-1.64001	-16.7968	10.4445	-2.32064	-22.2188	-19.5078	L	M	L-M	L
G125	0.128511	6.44061	3.20792	10.0266	-3.58599	-35.7648	10.8138	-4.37322	-40.441	-38.1029	L	LM	L-LM	M
G126	0.149558	7.78292	6.18614	9.79464	-2.01172	-20.539	9.85243	-2.06951	-21.0051	-20.772	L	M	L-M	L
G127	0.150894	8.62143	5.14626	9.77992	-1.15849	-11.8456	10.1881	-1.56668	-15.3776	-13.6116	M	M	M-M	M
G128	0.102807	6.80914	3.79907	10.3099	-3.50076	-33.9553	10.623	-3.81386	-35.9019	-34.9286	L	M	L-M	L
G129	0.19027	6.5422	9.49722	9.34595	-2.80374	-29.9996	8.78358	-2.24137	-25.5178	-27.7587	L	MH	L-MH	VL
G130	0.0783082	9.66633	2.9735	10.5799	-0.913562	-8.63488	10.8895	-1.22317	-11.2325	-9.93371	M	LM	M-LM	H
G132	0.0468048	9.9857	2.06611	10.9271	-0.9414	-8.61528	11.1824	-1.19672	-10.7018	-9.65852	M	L	M-L	VH
G133	0.133573	6.49992	8.11192	9.97082	-3.47089	-34.8105	9.23077	-2.73085	-29.5842	-32.1974	L	M	L-M	L
G134	0.0485574	10.8263	2.71246	10.9078	-0.0814718	-0.746914	10.9738	-0.147457	-1.34372	-1.04532	M	L	M-L	VH
G135	0.150188	10.7812	5.78482	9.7877	0.993539	10.1509	9.98198	0.799257	8.007	9.07895	M	M	M-M	M
G137	0.0455905	10.3093	2.97656	10.9405	-0.63117	-5.76912	10.8885	-0.579202	-5.31939	-5.54426	M	LM	M-LM	H
G138	0.0374466	23.557	1.68601	11.0302	12.5268	113.568	11.3051	12.2519	108.375	110.971	H	L	H-L	VH
G139	0.123418	11.4113	4.31305	10.0827	1.32852	13.1762	10.4571	0.954173	9.12466	11.1504	H	M	H-M	H
G142	0.307281	6.94818	7.11461	8.05635	-1.10817	-13.7553	9.55271	-2.60453	-27.2648	-20.51	L	M	L-M	L
G144	0.343618	6.54807	14.5079	7.65587	-1.1078	-14.47	7.16608	-0.618013	-8.62414	-11.547	M	H	M-H	VL
G146	0.100921	8.92595	3.15128	10.3307	-1.40473	-13.5976	10.8321	-1.90616	-17.5973	-15.5975	M	LM	M-LM	H
G148	0.187748	6.89833	6.31965	9.37374	-2.47541	-26.4079	9.80933	-2.911	-29.6758	-28.0419	L	M	L-M	L
G149	0.0754815	8.35455	4.8809	10.6111	-2.2565	-21.2656	10.2738	-1.91923	-18.6808	-19.9732	L	M	L-M	L
G150	0.0433407	8.62019	5.77202	10.9653	-2.34509	-21.3865	9.98611	-1.36592	-13.6782	-17.5324	M	M	M-M	M
G151	0.128612	10.0379	4.58036	10.0255	0.0123739	0.123424	10.3708	-0.332927	-3.21024	-1.54341	M	M	M-M	M
G153	0.0418586	10.8951	3.76466	10.9816	-0.086479	-0.787489	10.6341	0.261025	2.4546	0.833557	M	LM	M-LM	H
G156	0.0968981	6.93852	5.29172	10.375	-3.43649	-33.1228	10.1412	-3.20264	-31.5806	-32.3517	L	M	L-M	L
G157	0.205549	6.1976	6.13695	9.17755	-2.97995	-32.47	9.86831	-3.67071	-37.1969	-34.8335	L	M	L-M	L
G158	0.0390407	10.9127	4.89375	11.0127	-0.0999864	-0.907921	10.2696	0.643059	6.26176	2.67692	M	M	M-M	M
G160	0.111042	14.8278	3.09793	10.2191	4.60862	45.0979	10.8493	3.97842	36.6697	40.8838	H	LM	H-LM	VH
G162	0.120821	10.9605	6.66615	10.1114	0.849128	8.39777	9.69748	1.26301	13.0241	10.7109	H	M	H-M	H
G163	0.0698774	9.8608	4.64828	10.6728	-0.812014	-7.60825	10.3489	-0.488067	-4.71614	-6.1622	M	M	M-M	M
G164	0.134731	12.6367	4.29697	9.95805	2.67863	26.8992	10.4623	2.17441	20.7833	23.8412	H	M	H-M	H
G165	0.0521672	14.4182	2.33538	10.868	3.55016	32.6662	11.0955	3.32267	29.9461	31.3061	H	L	H-L	VH
G166	0.218042	5.51617	9.84139	9.03987	-3.5237	-38.9795	8.67248	-3.15631	-36.3946	-37.6871	L	MH	L-MH	VL
G168	0.0430467	10.9118	2.79359	10.9685	-0.0567321	-0.517227	10.9476	-0.0357938	-0.326956	-0.422091	M	L	M-L	VH
G169	0.297688	17.2159	7.1598	8.16207	9.0538	110.925	9.53812	7.67775	80.4954	95.7103	H	M	H-M	H
G170	0.257856	5.98249	6.7975	8.60107	-2.61858	-30.4448	9.65508	-3.67258	-38.0379	-34.2413	L	M	L-M	L
G171	0.173072	6.52998	8.6742	9.53549	-3.00551	-31.5192	9.04926	-2.51928	-27.8396	-29.6794	L	MH	L-MH	VL
G173	0.150813	7.90808	6.375	9.78081	-1.87274	-19.147	9.79146	-1.88339	-19.235	-19.191	L	M	L-M	L
G174	0.216131	5.54512	12.5594	9.06093	-3.51581	-38.8019	7.79506	-2.24995	-28.8637	-33.8328	L	H	L-H	VL
G175	0.287831	6.84011	9.6327	8.27071	-1.4306	-17.2972	8.73984	-1.89973	-21.7365	-19.5168	L	MH	L-MH	VL
G176	0.032105	11.29	2.03509	11.0891	0.200904	1.81172	11.1924	0.0975832	0.871868	1.3418	M	L	M-L	VH
G178	0.108485	12.2143	7.52852	10.2473	1.96704	19.1956	9.4191	2.79525	29.6764	24.436	H	M	H-M	H
G179	0.106085	6.8635	11.1109	10.2738	-3.41026	-33.1939	8.26268	-1.39917	-16.9337	-25.0638	L	MH	L-MH	VL
G180	0.119326	12.5173	5.67772	10.1278	2.38944	23.5928	10.0166	2.50072	24.9658	24.2793	H	M	H-M	H
G181	0.114341	10.4363	8.68351	10.1828	0.253555	2.49004	9.04625	1.39008	15.3663	8.92818	M	MH	M-MH	L
G182	0.277861	9.6435	19.2446	8.38059	1.26291	15.0695	5.63702	4.00648	71.0744	43.0719	H	H	H-H	L
G185	0.340461	8.66397	13.2537	7.69067	0.973305	12.6557	7.57095	1.09302	14.437	13.5464	H	H	H-H	L
G186	0.234856	7.979	9.9407	8.85456	-0.875553	-9.88817	8.64042	-0.661413	-7.65487	-8.77152	M	MH	M-MH	L
G187	0.1386	5.60894	4.33064	9.91541	-4.30646	-43.432	10.4514	-4.84246	-46.3331	-44.8826	L	M	L-M	L
G189	0.238469	7.58602	8.56008	8.81473	-1.22871	-13.9393	9.0861	-1.50007	-16.5095	-15.2244	M	MH	M-MH	L
G190	0.0283455	7.66903	0.810614	11.1305	-3.46152	-31.0993	11.5877	-3.91868	-33.8176	-32.4584	L	L	L-L	H
G193	0.0576606	10.7472	2.94472	10.8075	-0.060282	-0.557782	10.8988	-0.15162	-1.39116	-0.974471	M	LM	M-LM	H
G196	0.170416	5.93233	6.68615	9.56476	-3.63243	-37.9772	9.69102	-3.75869	-38.7853	-38.3813	L	M	L-M	L
G197	0.0594304	9.96327	6.52354	10.788	-0.824687	-7.64451	9.74351	0.219752	2.25537	-2.69457	M	M	M-M	M
G198	0.205278	7.63304	12.6868	9.18054	-1.54751	-16.8564	7.75395	-0.120914	-1.55939	-9.20788	M	H	M-H	VL
G200	0.253029	9.25345	6.098	8.65427	0.599184	6.92357	9.88088	-0.627432	-6.34996	0.286807	M	M	M-M	M
G201	0.256666	7.30477	12.3979	8.61419	-1.30942	-15.2007	7.84721	-0.54244	-6.91251	-11.0566	M	MH	M-MH	L
G204	0.157197	7.71064	4.69899	9.71045	-1.99981	-20.5944	10.3325	-2.62186	-25.3749	-22.9846	L	M	L-M	L
G205	0.0700106	5.729	4.24741	10.6713	-4.94235	-46.3142	10.4783	-4.74927	-45.325	-45.8196	L	M	L-M	L
G206	0.0990167	8.80287	4.93001	10.3517	-1.5488	-14.9618	10.2579	-1.45505	-14.1847	-14.5732	M	M	M-M	M
G209	0.152329	16.0176	6.92642	9.7641	6.2535	64.0458	9.61346	6.40414	66.6164	65.3311	H	M	H-M	H
G210	0.0764656	12.9203	3.20559	10.6002	2.3201	21.8874	10.8146	2.10573	19.4712	20.6793	H	LM	H-LM	VH
G211	0.0974521	14.657	6.41706	10.3689	4.28811	41.3555	9.77789	4.87913	49.8997	45.6276	H	M	H-M	H
G212	0.210463	7.96489	14.7516	9.12339	-1.1585	-12.6981	7.08739	0.877498	12.3811	-0.158501	M	H	M-H	VL
G213	0.276427	10.2484	10.7072	8.3964	1.85204	22.0576	8.39297	1.85547	22.1074	22.0825	H	MH	H-MH	M
G215	0.0527781	14.0211	3.10279	10.8613	3.15985	29.0928	10.8478	3.17335	29.2535	29.1732	H	LM	H-LM	VH
G216	0.197301	7.3016	8.63065	9.26845	-1.96685	-21.2209	9.06332	-1.76171	-19.4378	-20.3294	L	MH	L-MH	VL
G217	0.277168	6.27159	5.23157	8.38823	-2.11664	-25.2334	10.1606	-3.88898	-38.2752	-31.7543	L	M	L-M	L
G218	0.395538	7.41605	18.5127	7.08366	0.332394	4.69241	5.8733	1.54275	26.2672	15.4798	H	H	H-H	L
G219	0.133959	10.095	5.99551	9.96656	0.128398	1.28829	9.91397	0.180995	1.82566	1.55698	M	M	M-M	M
G220	0.403496	6.7677	8.25949	6.99595	-0.228254	-3.26266	9.18313	-2.41544	-26.303	-14.7828	M	M	M-M	M
G221	0.153615	6.43008	8.48862	9.74992	-3.31984	-34.0499	9.10916	-2.67908	-29.4109	-31.7304	L	M	L-M	L
G222	0.0573264	10.6896	5.53391	10.8111	-0.121528	-1.1241	10.063	0.626637	6.22716	2.55153	M	M	M-M	M
G223	0.178486	10.3813	7.96099	9.47582	0.905518	9.55609	9.27949	1.10185	11.874	10.715	H	M	H-M	H
G224	0.111266	7.26571	5.51905	10.2167	-2.95095	-28.8837	10.0678	-2.80206	-27.832	-28.3578	L	M	L-M	L
G225	0.200245	17.8543	3.30126	9.23601	8.61831	93.3121	10.7837	7.07062	65.5677	79.4399	H	LM	H-LM	VH
G227	0.213345	11.0454	11.1394	9.09163	1.95375	21.4896	8.25347	2.79191	33.8271	27.6583	H	MH	H-MH	M
G228	0.202628	12.411	6.68782	9.20975	3.20125	34.7593	9.69048	2.72052	28.0741	31.4167	H	M	H-M	H
G229	0.347097	7.8471	7.97586	7.61752	0.229581	3.01385	9.27469	-1.42759	-15.3923	-6.18921	M	M	M-M	M
G231	0.0874758	8.27478	5.70019	10.4789	-2.20408	-21.0336	10.0093	-1.73452	-17.3291	-19.1814	L	M	L-M	L
G232	0.230861	8.34662	10.9009	8.89859	-0.551972	-6.20292	8.33046	0.0161575	0.193957	-3.00448	M	MH	M-MH	L
G233	0.064498	13.5906	2.24789	10.7321	2.85851	26.6351	11.1237	2.46687	22.1766	24.4059	H	L	H-L	VH
G234	0.156312	8.32738	6.7989	9.72021	-1.39283	-14.3292	9.65462	-1.32725	-13.7473	-14.0383	M	M	M-M	M
G236	0.0784747	12.6652	6.10145	10.5781	2.08715	19.7309	9.87977	2.78544	28.1934	23.9622	H	M	H-M	H
G237	0.0783658	14.225	3.5066	10.5793	3.64578	34.4615	10.7174	3.50763	32.7283	33.5949	H	LM	H-LM	VH
G238	0.0562171	9.68446	4.25632	10.8234	-1.13891	-10.5227	10.4754	-0.790941	-7.55046	-9.03658	M	M	M-M	M
G239	0.0638039	8.45194	5.26259	10.7398	-2.28781	-21.3023	10.1506	-1.69863	-16.7343	-19.0183	L	M	L-M	L
G241	0.118431	11.1418	4.09695	10.1377	1.00409	9.90453	10.5268	0.61495	5.84173	7.87313	M	M	M-M	M
G242	0.124723	12.0997	7.99981	10.0684	2.0313	20.1751	9.26696	2.8327	30.5677	25.3714	H	M	H-M	H
G243	0.129369	15.4304	10.3157	10.0171	5.41329	54.0403	8.51935	6.91109	81.1222	67.5813	H	MH	H-MH	M
G244	0.0919454	6.87358	3.8757	10.4296	-3.55602	-34.0955	10.5983	-3.72469	-35.1443	-34.6199	L	M	L-M	L
G246	0.199832	10.0759	8.41293	9.24056	0.835367	9.04022	9.1336	0.94233	10.3172	9.6787	H	M	H-M	H
G248	0.215348	4.78448	10.1151	9.06955	-4.28507	-47.2468	8.58413	-3.79965	-44.2637	-45.7552	L	MH	L-MH	VL
G250	0.252816	4.7961	13.8041	8.65661	-3.86051	-44.5961	7.39328	-2.59718	-35.1289	-39.8625	L	H	L-H	VL
G252	0.092384	7.86936	2.89562	10.4248	-2.55541	-24.5129	10.9146	-3.04529	-27.9009	-26.2069	L	LM	L-LM	M
G253	0.313422	7.37717	11.2287	7.98866	-0.611495	-7.65453	8.22465	-0.847484	-10.3042	-8.97936	M	MH	M-MH	L
G254	0.142566	11.762	5.5125	9.87171	1.8903	19.1487	10.0699	1.69212	16.8037	17.9762	H	M	H-M	H
G255	0.156482	5.88874	4.1346	9.71833	-3.82958	-39.4058	10.5147	-4.62594	-43.9951	-41.7004	L	M	L-M	L
GT1	0.0811024	20.044	3.58662	10.5491	9.49495	90.0072	10.6916	9.35247	87.4751	88.7411	H	LM	H-LM	VH
IRR 112	0.172576	14.6639	8.02777	9.54096	5.12296	53.6944	9.25793	5.40599	58.393	56.0437	H	M	H-M	H
IRR 39	0.0958904	21.1499	3.02706	10.3861	10.7638	103.636	10.8722	10.2777	94.5318	99.0841	H	LM	H-LM	VH
PB 260	0.36427	4.10007	19.7405	7.42826	-3.32819	-44.8045	5.47694	-1.37687	-25.1394	-34.9719	L	H	L-H	VL
PR 261	0.0437232	11.6618	3.18578	10.9611	0.70073	6.3929	10.821	0.840817	7.77025	7.08157	M	LM	M-LM	H
RRIC 100	0.148358	11.607	2.96053	9.80787	1.79917	18.3441	10.8937	0.713343	6.54823	12.4462	H	LM	H-LM	VH
SP 217	0.233171	11.7807	6.33594	8.87313	2.90754	32.7679	9.80407	1.97659	20.1609	26.4644	H	M	H-M	H

## Sheet: XLSTAT_20231117_062750_1_HID1
1	0	0	0.101523	1	0	-36.4355	0	1	0	0	0.253807	1	0	-23.6258	0	1	0	0	0.751269	1	0	19.0058	0	1	0	0	0.903553	1	0	40.8838	0
2	1	-0.0521251	0.101523	2	1	-36.4355	0.101523	2	1	-0.0337995	0.253807	2	1	-23.6258	0.253807	2	1	0.0271899	0.751269	2	1	19.0058	0.751269	2	1	0.058489	0.903553	2	1	40.8838	0.903553
3	2	-0.10425	0.101523	3	2	-36.4355	0	3	2	-0.0675989	0.253807	3	2	-23.6258	0	3	2	0.0543798	0.751269	3	2	19.0058	0	3	2	0.116978	0.903553	3	2	40.8838	0
4	3	-0.156375	0.101523	4	3	-36.4355	0.101523	4	3	-0.101398	0.253807	4	3	-23.6258	0.253807	4	3	0.0815698	0.751269	4	3	19.0058	0.751269	4	3	0.175467	0.903553	4	3	40.8838	0.903553
5	4	-0.208501	0.101523	5	4	-36.4355	0	5	4	-0.135198	0.253807	5	4	-23.6258	0	5	4	0.10876	0.751269	5	4	19.0058	0	5	4	0.233956	0.903553	5	4	40.8838	0
6	5	-0.260626	0.101523	6	5	-36.4355	0.101523	6	5	-0.168997	0.253807	6	5	-23.6258	0.253807	6	5	0.13595	0.751269	6	5	19.0058	0.751269	6	5	0.292445	0.903553	6	5	40.8838	0.903553
7	6	-0.312751	0.101523	7	6	-36.4355	0	7	6	-0.202797	0.253807	7	6	-23.6258	0	7	6	0.16314	0.751269	7	6	19.0058	0	7	6	0.350934	0.903553	7	6	40.8838	0
8	7	-0.364876	0.101523	8	7	-36.4355	0.101523	8	7	-0.236596	0.253807	8	7	-23.6258	0.253807	8	7	0.190329	0.751269	8	7	19.0058	0.751269	8	7	0.409423	0.903553	8	7	40.8838	0.903553
9	8	-0.417001	0.101523	9	8	-36.4355	0	9	8	-0.270396	0.253807	9	8	-23.6258	0	9	8	0.217519	0.751269	9	8	19.0058	0	9	8	0.467912	0.903553	9	8	40.8838	0
10	9	-0.469126	0.101523	10	9	-36.4355	0.101523	10	9	-0.304195	0.253807	10	9	-23.6258	0.253807	10	9	0.244709	0.751269	10	9	19.0058	0.751269	10	9	0.526401	0.903553	10	9	40.8838	0.903553
11	10	-0.521251	0.101523	11	10	-36.4355	0	11	10	-0.337995	0.253807	11	10	-23.6258	0	11	10	0.271899	0.751269	11	10	19.0058	0	11	10	0.58489	0.903553	11	10	40.8838	0
12	11	-0.573377	0.101523	12	11	-36.4355	0.101523	12	11	-0.371794	0.253807	12	11	-23.6258	0.253807	12	11	0.299089	0.751269	12	11	19.0058	0.751269	12	11	0.643379	0.903553	12	11	40.8838	0.903553
13	12	-0.625502	0.101523	13	12	-36.4355	0	13	12	-0.405594	0.253807	13	12	-23.6258	0	13	12	0.326279	0.751269	13	12	19.0058	0	13	12	0.701868	0.903553	13	12	40.8838	0
14	13	-0.677627	0.101523	14	13	-36.4355	0.101523	14	13	-0.439393	0.253807	14	13	-23.6258	0.253807	14	13	0.353469	0.751269	14	13	19.0058	0.751269	14	13	0.760357	0.903553	14	13	40.8838	0.903553
15	14	-0.729752	0.101523	15	14	-36.4355	0	15	14	-0.473193	0.253807	15	14	-23.6258	0	15	14	0.380659	0.751269	15	14	19.0058	0	15	14	0.818846	0.903553	15	14	40.8838	0
16	15	-0.781877	0.101523	16	15	-36.4355	0.101523	16	15	-0.506992	0.253807	16	15	-23.6258	0.253807	16	15	0.407849	0.751269	16	15	19.0058	0.751269	16	15	0.877335	0.903553	16	15	40.8838	0.903553
17	16	-0.834002	0.101523	17	16	-36.4355	0	17	16	-0.540791	0.253807	17	16	-23.6258	0	17	16	0.435039	0.751269	17	16	19.0058	0	17	16	0.935824	0.903553	17	16	40.8838	0
18	17	-0.886127	0.101523	18	17	-36.4355	0.101523	18	17	-0.574591	0.253807	18	17	-23.6258	0.253807	18	17	0.462229	0.751269	18	17	19.0058	0.751269	18	17	0.994313	0.903553	18	17	40.8838	0.903553
19	18	-0.938252	0.101523	19	18	-36.4355	0	19	18	-0.60839	0.253807	19	18	-23.6258	0	19	18	0.489419	0.751269	19	18	19.0058	0	19	18	1.0528	0.903553	19	18	40.8838	0
20	19	-0.990378	0.101523	20	19	-36.4355	0.101523	20	19	-0.64219	0.253807	20	19	-23.6258	0.253807	20	19	0.516608	0.751269	20	19	19.0058	0.751269	20	19	1.11129	0.903553	20	19	40.8838	0.903553
21	20	-1.0425	0.101523	21	20	-36.4355	0	21	20	-0.675989	0.253807	21	20	-23.6258	0	21	20	0.543798	0.751269	21	20	19.0058	0	21	20	1.16978	0.903553	21	20	40.8838	0
22	21	-1.09463	0.101523	22	21	-36.4355	0.101523	22	21	-0.709789	0.253807	22	21	-23.6258	0.253807	22	21	0.570988	0.751269	22	21	19.0058	0.751269	22	21	1.22827	0.903553	22	21	40.8838	0.903553
23	22	-1.14675	0.101523	23	22	-36.4355	0	23	22	-0.743588	0.253807	23	22	-23.6258	0	23	22	0.598178	0.751269	23	22	19.0058	0	23	22	1.28676	0.903553	23	22	40.8838	0
24	23	-1.19888	0.101523	24	23	-36.4355	0.101523	24	23	-0.777388	0.253807	24	23	-23.6258	0.253807	24	23	0.625368	0.751269	24	23	19.0058	0.751269	24	23	1.34525	0.903553	24	23	40.8838	0.903553
25	24	-1.251	0.101523	25	24	-36.4355	0	25	24	-0.811187	0.253807	25	24	-23.6258	0	25	24	0.652558	0.751269	25	24	19.0058	0	25	24	1.40374	0.903553	25	24	40.8838	0
26	25	-1.30313	0.101523	26	25	-36.4355	0.101523	26	25	-0.844987	0.253807	26	25	-23.6258	0.253807	26	25	0.679748	0.751269	26	25	19.0058	0.751269	26	25	1.46222	0.903553	26	25	40.8838	0.903553
27	26	-1.35525	0.101523	27	26	-36.4355	0	27	26	-0.878786	0.253807	27	26	-23.6258	0	27	26	0.706938	0.751269	27	26	19.0058	0	27	26	1.52071	0.903553	27	26	40.8838	0
28	27	-1.40738	0.101523	28	27	-36.4355	0.101523	28	27	-0.912586	0.253807	28	27	-23.6258	0.253807	28	27	0.734128	0.751269	28	27	19.0058	0.751269	28	27	1.5792	0.903553	28	27	40.8838	0.903553
29	28	-1.4595	0.101523	29	28	-36.4355	0	29	28	-0.946385	0.253807	29	28	-23.6258	0	29	28	0.761318	0.751269	29	28	19.0058	0	29	28	1.63769	0.903553	29	28	40.8838	0
30	29	-1.51163	0.101523	30	29	-36.4355	0.101523	30	29	-0.980184	0.253807	30	29	-23.6258	0.253807	30	29	0.788508	0.751269	30	29	19.0058	0.751269	30	29	1.69618	0.903553	30	29	40.8838	0.903553
31	30	-1.56375	0.101523	31	30	-36.4355	0	31	30	-1.01398	0.253807	31	30	-23.6258	0	31	30	0.815698	0.751269	31	30	19.0058	0	31	30	1.75467	0.903553	31	30	40.8838	0
32	31	-1.61588	0.101523	32	31	-36.4355	0.101523	32	31	-1.04778	0.253807	32	31	-23.6258	0.253807	32	31	0.842887	0.751269	32	31	19.0058	0.751269	32	31	1.81316	0.903553	32	31	40.8838	0.903553
33	32	-1.668	0.101523	33	32	-36.4355	0	33	32	-1.08158	0.253807	33	32	-23.6258	0	33	32	0.870077	0.751269	33	32	19.0058	0	33	32	1.87165	0.903553	33	32	40.8838	0
34	33	-1.72013	0.101523	34	33	-36.4355	0.101523	34	33	-1.11538	0.253807	34	33	-23.6258	0.253807	34	33	0.897267	0.751269	34	33	19.0058	0.751269	34	33	1.93014	0.903553	34	33	40.8838	0.903553
35	34	-1.77225	0.101523	35	34	-36.4355	0	35	34	-1.14918	0.253807	35	34	-23.6258	0	35	34	0.924457	0.751269	35	34	19.0058	0	35	34	1.98863	0.903553	35	34	40.8838	0
36	35	-1.82438	0.101523	36	35	-36.4355	0.101523	36	35	-1.18298	0.253807	36	35	-23.6258	0.253807	36	35	0.951647	0.751269	36	35	19.0058	0.751269	36	35	2.04711	0.903553	36	35	40.8838	0.903553
37	36	-1.8765	0.101523	37	36	-36.4355	0	37	36	-1.21678	0.253807	37	36	-23.6258	0	37	36	0.978837	0.751269	37	36	19.0058	0	37	36	2.1056	0.903553	37	36	40.8838	0
38	37	-1.92863	0.101523	38	37	-36.4355	0.101523	38	37	-1.25058	0.253807	38	37	-23.6258	0.253807	38	37	1.00603	0.751269	38	37	19.0058	0.751269	38	37	2.16409	0.903553	38	37	40.8838	0.903553
39	38	-1.98076	0.101523	39	38	-36.4355	0	39	38	-1.28438	0.253807	39	38	-23.6258	0	39	38	1.03322	0.751269	39	38	19.0058	0	39	38	2.22258	0.903553	39	38	40.8838	0
40	39	-2.03288	0.101523	40	39	-36.4355	0.101523	40	39	-1.31818	0.253807	40	39	-23.6258	0.253807	40	39	1.06041	0.751269	40	39	19.0058	0.751269	40	39	2.28107	0.903553	40	39	40.8838	0.903553
41	40	-2.08501	0.101523	41	40	-36.4355	0	41	40	-1.35198	0.253807	41	40	-23.6258	0	41	40	1.0876	0.751269	41	40	19.0058	0	41	40	2.33956	0.903553	41	40	40.8838	0
42	41	-2.13713	0.101523	42	41	-36.4355	0.101523	42	41	-1.38578	0.253807	42	41	-23.6258	0.253807	42	41	1.11479	0.751269	42	41	19.0058	0.751269	42	41	2.39805	0.903553	42	41	40.8838	0.903553
43	42	-2.18926	0.101523	43	42	-36.4355	0	43	42	-1.41958	0.253807	43	42	-23.6258	0	43	42	1.14198	0.751269	43	42	19.0058	0	43	42	2.45654	0.903553	43	42	40.8838	0
44	43	-2.24138	0.101523	44	43	-36.4355	0.101523	44	43	-1.45338	0.253807	44	43	-23.6258	0.253807	44	43	1.16917	0.751269	44	43	19.0058	0.751269	44	43	2.51503	0.903553	44	43	40.8838	0.903553
45	44	-2.29351	0.101523	45	44	-36.4355	0	45	44	-1.48718	0.253807	45	44	-23.6258	0	45	44	1.19636	0.751269	45	44	19.0058	0	45	44	2.57352	0.903553	45	44	40.8838	0
46	45	-2.34563	0.101523	46	45	-36.4355	0.101523	46	45	-1.52098	0.253807	46	45	-23.6258	0.253807	46	45	1.22355	0.751269	46	45	19.0058	0.751269	46	45	2.632	0.903553	46	45	40.8838	0.903553
47	46	-2.39776	0.101523	47	46	-36.4355	0	47	46	-1.55478	0.253807	47	46	-23.6258	0	47	46	1.25074	0.751269	47	46	19.0058	0	47	46	2.69049	0.903553	47	46	40.8838	0
48	47	-2.44988	0.101523	48	47	-36.4355	0.101523	48	47	-1.58857	0.253807	48	47	-23.6258	0.253807	48	47	1.27793	0.751269	48	47	19.0058	0.751269	48	47	2.74898	0.903553	48	47	40.8838	0.903553
49	48	-2.50201	0.101523	49	48	-36.4355	0	49	48	-1.62237	0.253807	49	48	-23.6258	0	49	48	1.30512	0.751269	49	48	19.0058	0	49	48	2.80747	0.903553	49	48	40.8838	0
50	49	-2.55413	0.101523	50	49	-36.4355	0.101523	50	49	-1.65617	0.253807	50	49	-23.6258	0.253807	50	49	1.33231	0.751269	50	49	19.0058	0.751269	50	49	2.86596	0.903553	50	49	40.8838	0.903553
51	50	-2.60626	0.101523	51	50	-36.4355	0	51	50	-1.68997	0.253807	51	50	-23.6258	0	51	50	1.3595	0.751269	51	50	19.0058	0	51	50	2.92445	0.903553	51	50	40.8838	0
52	51	-2.65838	0.101523	52	51	-36.4355	0.101523	52	51	-1.72377	0.253807	52	51	-23.6258	0.253807	52	51	1.38669	0.751269	52	51	19.0058	0.751269	52	51	2.98294	0.903553	52	51	40.8838	0.903553
53	52	-2.71051	0.101523	53	52	-36.4355	0	53	52	-1.75757	0.253807	53	52	-23.6258	0	53	52	1.41388	0.751269	53	52	19.0058	0	53	52	3.04143	0.903553	53	52	40.8838	0
54	53	-2.76263	0.101523	54	53	-36.4355	0.101523	54	53	-1.79137	0.253807	54	53	-23.6258	0.253807	54	53	1.44107	0.751269	54	53	19.0058	0.751269	54	53	3.09992	0.903553	54	53	40.8838	0.903553
55	54	-2.81476	0.101523	55	54	-36.4355	0	55	54	-1.82517	0.253807	55	54	-23.6258	0	55	54	1.46826	0.751269	55	54	19.0058	0	55	54	3.15841	0.903553	55	54	40.8838	0
56	55	-2.86688	0.101523	56	55	-36.4355	0.101523	56	55	-1.85897	0.253807	56	55	-23.6258	0.253807	56	55	1.49545	0.751269	56	55	19.0058	0.751269	56	55	3.21689	0.903553	56	55	40.8838	0.903553
57	56	-2.91901	0.101523	57	56	-36.4355	0	57	56	-1.89277	0.253807	57	56	-23.6258	0	57	56	1.52264	0.751269	57	56	19.0058	0	57	56	3.27538	0.903553	57	56	40.8838	0
58	57	-2.97113	0.101523	58	57	-36.4355	0.101523	58	57	-1.92657	0.253807	58	57	-23.6258	0.253807	58	57	1.54983	0.751269	58	57	19.0058	0.751269	58	57	3.33387	0.903553	58	57	40.8838	0.903553
59	58	-3.02326	0.101523	59	58	-36.4355	0	59	58	-1.96037	0.253807	59	58	-23.6258	0	59	58	1.57702	0.751269	59	58	19.0058	0	59	58	3.39236	0.903553	59	58	40.8838	0
60	59	-3.07538	0.101523	60	59	-36.4355	0.101523	60	59	-1.99417	0.253807	60	59	-23.6258	0.253807	60	59	1.60421	0.751269	60	59	19.0058	0.751269	60	59	3.45085	0.903553	60	59	40.8838	0.903553
61	60	-3.12751	0.101523	61	60	-36.4355	0	61	60	-2.02797	0.253807	61	60	-23.6258	0	61	60	1.6314	0.751269	61	60	19.0058	0	61	60	3.50934	0.903553	61	60	40.8838	0
62	61	-3.17963	0.101523	62	61	-36.4355	0.101523	62	61	-2.06177	0.253807	62	61	-23.6258	0.253807	62	61	1.65859	0.751269	62	61	19.0058	0.751269	62	61	3.56783	0.903553	62	61	40.8838	0.903553
63	62	-3.23176	0.101523	63	62	-36.4355	0	63	62	-2.09557	0.253807	63	62	-23.6258	0	63	62	1.68577	0.751269	63	62	19.0058	0	63	62	3.62632	0.903553	63	62	40.8838	0
64	63	-3.28388	0.101523	64	63	-36.4355	0.101523	64	63	-2.12937	0.253807	64	63	-23.6258	0.253807	64	63	1.71296	0.751269	64	63	19.0058	0.751269	64	63	3.68481	0.903553	64	63	40.8838	0.903553
65	64	-3.33601	0.101523	65	64	-36.4355	0	65	64	-2.16317	0.253807	65	64	-23.6258	0	65	64	1.74015	0.751269	65	64	19.0058	0	65	64	3.7433	0.903553	65	64	40.8838	0
66	65	-3.38813	0.101523	66	65	-36.4355	0.101523	66	65	-2.19697	0.253807	66	65	-23.6258	0.253807	66	65	1.76734	0.751269	66	65	19.0058	0.751269	66	65	3.80178	0.903553	66	65	40.8838	0.903553
67	66	-3.44026	0.101523	67	66	-36.4355	0	67	66	-2.23076	0.253807	67	66	-23.6258	0	67	66	1.79453	0.751269	67	66	19.0058	0	67	66	3.86027	0.903553	67	66	40.8838	0
68	67	-3.49238	0.101523	68	67	-36.4355	0.101523	68	67	-2.26456	0.253807	68	67	-23.6258	0.253807	68	67	1.82172	0.751269	68	67	19.0058	0.751269	68	67	3.91876	0.903553	68	67	40.8838	0.903553
69	68	-3.54451	0.101523	69	68	-36.4355	0	69	68	-2.29836	0.253807	69	68	-23.6258	0	69	68	1.84891	0.751269	69	68	19.0058	0	69	68	3.97725	0.903553	69	68	40.8838	0
70	69	-3.59663	0.101523	70	69	-36.4355	0.101523	70	69	-2.33216	0.253807	70	69	-23.6258	0.253807	70	69	1.8761	0.751269	70	69	19.0058	0.751269	70	69	4.03574	0.903553	70	69	40.8838	0.903553
71	70	-3.64876	0.101523	71	70	-36.4355	0	71	70	-2.36596	0.253807	71	70	-23.6258	0	71	70	1.90329	0.751269	71	70	19.0058	0	71	70	4.09423	0.903553	71	70	40.8838	0
72	71	-3.70088	0.101523	72	71	-36.4355	0.101523	72	71	-2.39976	0.253807	72	71	-23.6258	0.253807	72	71	1.93048	0.751269	72	71	19.0058	0.751269	72	71	4.15272	0.903553	72	71	40.8838	0.903553
73	72	-3.75301	0.101523	73	72	-36.4355	0	73	72	-2.43356	0.253807	73	72	-23.6258	0	73	72	1.95767	0.751269	73	72	19.0058	0	73	72	4.21121	0.903553	73	72	40.8838	0
74	73	-3.80514	0.101523	74	73	-36.4355	0.101523	74	73	-2.46736	0.253807	74	73	-23.6258	0.253807	74	73	1.98486	0.751269	74	73	19.0058	0.751269	74	73	4.2697	0.903553	74	73	40.8838	0.903553
75	74	-3.85726	0.101523	75	74	-36.4355	0	75	74	-2.50116	0.253807	75	74	-23.6258	0	75	74	2.01205	0.751269	75	74	19.0058	0	75	74	4.32819	0.903553	75	74	40.8838	0
76	75	-3.90939	0.101523	76	75	-36.4355	0.101523	76	75	-2.53496	0.253807	76	75	-23.6258	0.253807	76	75	2.03924	0.751269	76	75	19.0058	0.751269	76	75	4.38667	0.903553	76	75	40.8838	0.903553
77	76	-3.96151	0.101523	77	76	-36.4355	0	77	76	-2.56876	0.253807	77	76	-23.6258	0	77	76	2.06643	0.751269	77	76	19.0058	0	77	76	4.44516	0.903553	77	76	40.8838	0
78	77	-4.01364	0.101523	78	77	-36.4355	0.101523	78	77	-2.60256	0.253807	78	77	-23.6258	0.253807	78	77	2.09362	0.751269	78	77	19.0058	0.751269	78	77	4.50365	0.903553	78	77	40.8838	0.903553
79	78	-4.06576	0.101523	79	78	-36.4355	0	79	78	-2.63636	0.253807	79	78	-23.6258	0	79	78	2.12081	0.751269	79	78	19.0058	0	79	78	4.56214	0.903553	79	78	40.8838	0
80	79	-4.11789	0.101523	80	79	-36.4355	0.101523	80	79	-2.67016	0.253807	80	79	-23.6258	0.253807	80	79	2.148	0.751269	80	79	19.0058	0.751269	80	79	4.62063	0.903553	80	79	40.8838	0.903553
81	80	-4.17001	0.101523	81	80	-36.4355	0	81	80	-2.70396	0.253807	81	80	-23.6258	0	81	80	2.17519	0.751269	81	80	19.0058	0	81	80	4.67912	0.903553	81	80	40.8838	0
82	81	-4.22214	0.101523	82	81	-36.4355	0.101523	82	81	-2.73776	0.253807	82	81	-23.6258	0.253807	82	81	2.20238	0.751269	82	81	19.0058	0.751269	82	81	4.73761	0.903553	82	81	40.8838	0.903553
83	82	-4.27426	0.101523	83	82	-36.4355	0	83	82	-2.77156	0.253807	83	82	-23.6258	0	83	82	2.22957	0.751269	83	82	19.0058	0	83	82	4.7961	0.903553	83	82	40.8838	0
84	83	-4.32639	0.101523	84	83	-36.4355	0.101523	84	83	-2.80536	0.253807	84	83	-23.6258	0.253807	84	83	2.25676	0.751269	84	83	19.0058	0.751269	84	83	4.85459	0.903553	84	83	40.8838	0.903553
85	84	-4.37851	0.101523	85	84	-36.4355	0	85	84	-2.83916	0.253807	85	84	-23.6258	0	85	84	2.28395	0.751269	85	84	19.0058	0	85	84	4.91308	0.903553	85	84	40.8838	0
86	85	-4.43064	0.101523	86	85	-36.4355	0.101523	86	85	-2.87295	0.253807	86	85	-23.6258	0.253807	86	85	2.31114	0.751269	86	85	19.0058	0.751269	86	85	4.97156	0.903553	86	85	40.8838	0.903553
87	86	-4.48276	0.101523	87	86	-36.4355	0	87	86	-2.90675	0.253807	87	86	-23.6258	0	87	86	2.33833	0.751269	87	86	19.0058	0	87	86	5.03005	0.903553	87	86	40.8838	0
88	87	-4.53489	0.101523	88	87	-36.4355	0.101523	88	87	-2.94055	0.253807	88	87	-23.6258	0.253807	88	87	2.36552	0.751269	88	87	19.0058	0.751269	88	87	5.08854	0.903553	88	87	40.8838	0.903553
89	88	-4.58701	0.101523	89	88	-36.4355	0	89	88	-2.97435	0.253807	89	88	-23.6258	0	89	88	2.39271	0.751269	89	88	19.0058	0	89	88	5.14703	0.903553	89	88	40.8838	0
90	89	-4.63914	0.101523	90	89	-36.4355	0.101523	90	89	-3.00815	0.253807	90	89	-23.6258	0.253807	90	89	2.4199	0.751269	90	89	19.0058	0.751269	90	89	5.20552	0.903553	90	89	40.8838	0.903553
91	90	-4.69126	0.101523	91	90	-36.4355	0	91	90	-3.04195	0.253807	91	90	-23.6258	0	91	90	2.44709	0.751269	91	90	19.0058	0	91	90	5.26401	0.903553	91	90	40.8838	0
92	91	-4.74339	0.101523	92	91	-36.4355	0.101523	92	91	-3.07575	0.253807	92	91	-23.6258	0.253807	92	91	2.47428	0.751269	92	91	19.0058	0.751269	92	91	5.3225	0.903553	92	91	40.8838	0.903553
93	92	-4.79551	0.101523	93	92	-36.4355	0	93	92	-3.10955	0.253807	93	92	-23.6258	0	93	92	2.50147	0.751269	93	92	19.0058	0	93	92	5.38099	0.903553	93	92	40.8838	0
94	93	-4.84764	0.101523	94	93	-36.4355	0.101523	94	93	-3.14335	0.253807	94	93	-23.6258	0.253807	94	93	2.52866	0.751269	94	93	19.0058	0.751269	94	93	5.43948	0.903553	94	93	40.8838	0.903553
95	94	-4.89976	0.101523	95	94	-36.4355	0	95	94	-3.17715	0.253807	95	94	-23.6258	0	95	94	2.55585	0.751269	95	94	19.0058	0	95	94	5.49797	0.903553	95	94	40.8838	0
96	95	-4.95189	0.101523	96	95	-36.4355	0.101523	96	95	-3.21095	0.253807	96	95	-23.6258	0.253807	96	95	2.58304	0.751269	96	95	19.0058	0.751269	96	95	5.55645	0.903553	96	95	40.8838	0.903553
97	96	-5.00401	0.101523	97	96	-36.4355	0	97	96	-3.24475	0.253807	97	96	-23.6258	0	97	96	2.61023	0.751269	97	96	19.0058	0	97	96	5.61494	0.903553	97	96	40.8838	0
98	97	-5.05614	0.101523	98	97	-36.4355	0.101523	98	97	-3.27855	0.253807	98	97	-23.6258	0.253807	98	97	2.63742	0.751269	98	97	19.0058	0.751269	98	97	5.67343	0.903553	98	97	40.8838	0.903553
99	98	-5.10826	0.101523	99	98	-36.4355	0	99	98	-3.31235	0.253807	99	98	-23.6258	0	99	98	2.66461	0.751269	99	98	19.0058	0	99	98	5.73192	0.903553	99	98	40.8838	0
100	99	-5.16039	0.101523	100	99	-36.4355	0.101523	100	99	-3.34615	0.253807	100	99	-23.6258	0.253807	100	99	2.6918	0.751269	100	99	19.0058	0.751269	100	99	5.79041	0.903553	100	99	40.8838	0.903553
101	100	-5.21251	0.101523	101	100	-36.4355	0	101	100	-3.37995	0.253807	101	100	-23.6258	0	101	100	2.71899	0.751269	101	100	19.0058	0	101	100	5.8489	0.903553	101	100	40.8838	0
102	101	-5.26464	0.101523	102	101	-36.4355	0.101523	102	101	-3.41375	0.253807	102	101	-23.6258	0.253807	102	101	2.74618	0.751269	102	101	19.0058	0.751269	102	101	5.90739	0.903553	102	101	40.8838	0.903553
103	102	-5.31676	0.101523	103	102	-36.4355	0	103	102	-3.44755	0.253807	103	102	-23.6258	0	103	102	2.77337	0.751269	103	102	19.0058	0	103	102	5.96588	0.903553	103	102	40.8838	0
104	103	-5.36889	0.101523	104	103	-36.4355	0.101523	104	103	-3.48134	0.253807	104	103	-23.6258	0.253807	104	103	2.80056	0.751269	104	103	19.0058	0.751269	104	103	6.02437	0.903553	104	103	40.8838	0.903553
105	104	-5.42101	0.101523	105	104	-36.4355	0	105	104	-3.51514	0.253807	105	104	-23.6258	0	105	104	2.82775	0.751269	105	104	19.0058	0	105	104	6.08286	0.903553	105	104	40.8838	0
106	105	-5.47314	0.101523	106	105	-36.4355	0.101523	106	105	-3.54894	0.253807	106	105	-23.6258	0.253807	106	105	2.85494	0.751269	106	105	19.0058	0.751269	106	105	6.14134	0.903553	106	105	40.8838	0.903553
107	106	-5.52526	0.101523	107	106	-36.4355	0	107	106	-3.58274	0.253807	107	106	-23.6258	0	107	106	2.88213	0.751269	107	106	19.0058	0	107	106	6.19983	0.903553	107	106	40.8838	0
108	107	-5.57739	0.101523	108	107	-36.4355	0.101523	108	107	-3.61654	0.253807	108	107	-23.6258	0.253807	108	107	2.90932	0.751269	108	107	19.0058	0.751269	108	107	6.25832	0.903553	108	107	40.8838	0.903553
109	108	-5.62951	0.101523	109	108	-36.4355	0	109	108	-3.65034	0.253807	109	108	-23.6258	0	109	108	2.93651	0.751269	109	108	19.0058	0	109	108	6.31681	0.903553	109	108	40.8838	0
110	109	-5.68164	0.101523	110	109	-36.4355	0.101523	110	109	-3.68414	0.253807	110	109	-23.6258	0.253807	110	109	2.9637	0.751269	110	109	19.0058	0.751269	110	109	6.3753	0.903553	110	109	40.8838	0.903553
111	110	-5.73377	0.101523	111	110	-36.4355	0	111	110	-3.71794	0.253807	111	110	-23.6258	0	111	110	2.99089	0.751269	111	110	19.0058	0	111	110	6.43379	0.903553	111	110	40.8838	0
112	111	-5.78589	0.101523	112	111	-36.4355	0.101523	112	111	-3.75174	0.253807	112	111	-23.6258	0.253807	112	111	3.01808	0.751269	112	111	19.0058	0.751269	112	111	6.49228	0.903553	112	111	40.8838	0.903553
113	112	-5.83802	0.101523	113	112	-36.4355	0	113	112	-3.78554	0.253807	113	112	-23.6258	0	113	112	3.04527	0.751269	113	112	19.0058	0	113	112	6.55077	0.903553	113	112	40.8838	0
114	113	-5.89014	0.101523	114	113	-36.4355	0.101523	114	113	-3.81934	0.253807	114	113	-23.6258	0.253807	114	113	3.07246	0.751269	114	113	19.0058	0.751269	114	113	6.60926	0.903553	114	113	40.8838	0.903553
115	114	-5.94227	0.101523	115	114	-36.4355	0	115	114	-3.85314	0.253807	115	114	-23.6258	0	115	114	3.09965	0.751269	115	114	19.0058	0	115	114	6.66775	0.903553	115	114	40.8838	0
116	115	-5.99439	0.101523	116	115	-36.4355	0.101523	116	115	-3.88694	0.253807	116	115	-23.6258	0.253807	116	115	3.12684	0.751269	116	115	19.0058	0.751269	116	115	6.72623	0.903553	116	115	40.8838	0.903553
117	116	-6.04652	0.101523	117	116	-36.4355	0	117	116	-3.92074	0.253807	117	116	-23.6258	0	117	116	3.15403	0.751269	117	116	19.0058	0	117	116	6.78472	0.903553	117	116	40.8838	0
118	117	-6.09864	0.101523	118	117	-36.4355	0.101523	118	117	-3.95454	0.253807	118	117	-23.6258	0.253807	118	117	3.18122	0.751269	118	117	19.0058	0.751269	118	117	6.84321	0.903553	118	117	40.8838	0.903553
119	118	-6.15077	0.101523	119	118	-36.4355	0	119	118	-3.98834	0.253807	119	118	-23.6258	0	119	118	3.20841	0.751269	119	118	19.0058	0	119	118	6.9017	0.903553	119	118	40.8838	0
120	119	-6.20289	0.101523	120	119	-36.4355	0.101523	120	119	-4.02214	0.253807	120	119	-23.6258	0.253807	120	119	3.2356	0.751269	120	119	19.0058	0.751269	120	119	6.96019	0.903553	120	119	40.8838	0.903553
121	120	-6.25502	0.101523	121	120	-36.4355	0	121	120	-4.05594	0.253807	121	120	-23.6258	0	121	120	3.26279	0.751269	121	120	19.0058	0	121	120	7.01868	0.903553	121	120	40.8838	0
122	121	-6.30714	0.101523	122	121	-36.4355	0.101523	122	121	-4.08974	0.253807	122	121	-23.6258	0.253807	122	121	3.28998	0.751269	122	121	19.0058	0.751269	122	121	7.07717	0.903553	122	121	40.8838	0.903553
123	122	-6.35927	0.101523	123	122	-36.4355	0	123	122	-4.12353	0.253807	123	122	-23.6258	0	123	122	3.31717	0.751269	123	122	19.0058	0	123	122	7.13566	0.903553	123	122	40.8838	0
124	123	-6.41139	0.101523	124	123	-36.4355	0.101523	124	123	-4.15733	0.253807	124	123	-23.6258	0.253807	124	123	3.34436	0.751269	124	123	19.0058	0.751269	124	123	7.19415	0.903553	124	123	40.8838	0.903553
125	124	-6.46352	0.101523	125	124	-36.4355	0	125	124	-4.19113	0.253807	125	124	-23.6258	0	125	124	3.37155	0.751269	125	124	19.0058	0	125	124	7.25264	0.903553	125	124	40.8838	0
126	125	-6.51564	0.101523	126	125	-36.4355	0.101523	126	125	-4.22493	0.253807	126	125	-23.6258	0.253807	126	125	3.39874	0.751269	126	125	19.0058	0.751269	126	125	7.31112	0.903553	126	125	40.8838	0.903553
127	126	-6.56777	0.101523	127	126	-36.4355	0	127	126	-4.25873	0.253807	127	126	-23.6258	0	127	126	3.42593	0.751269	127	126	19.0058	0	127	126	7.36961	0.903553	127	126	40.8838	0
128	127	-6.61989	0.101523	128	127	-36.4355	0.101523	128	127	-4.29253	0.253807	128	127	-23.6258	0.253807	128	127	3.45312	0.751269	128	127	19.0058	0.751269	128	127	7.4281	0.903553	128	127	40.8838	0.903553
129	128	-6.67202	0.101523	129	128	-36.4355	0	129	128	-4.32633	0.253807	129	128	-23.6258	0	129	128	3.48031	0.751269	129	128	19.0058	0	129	128	7.48659	0.903553	129	128	40.8838	0
130	129	-6.72414	0.101523	130	129	-36.4355	0.101523	130	129	-4.36013	0.253807	130	129	-23.6258	0.253807	130	129	3.5075	0.751269	130	129	19.0058	0.751269	130	129	7.54508	0.903553	130	129	40.8838	0.903553
131	130	-6.77627	0.101523	131	130	-36.4355	0	131	130	-4.39393	0.253807	131	130	-23.6258	0	131	130	3.53469	0.751269	131	130	19.0058	0	131	130	7.60357	0.903553	131	130	40.8838	0
132	131	-6.82839	0.101523	132	131	-36.4355	0.101523	132	131	-4.42773	0.253807	132	131	-23.6258	0.253807	132	131	3.56188	0.751269	132	131	19.0058	0.751269	132	131	7.66206	0.903553	132	131	40.8838	0.903553
133	132	-6.88052	0.101523	133	132	-36.4355	0	133	132	-4.46153	0.253807	133	132	-23.6258	0	133	132	3.58907	0.751269	133	132	19.0058	0	133	132	7.72055	0.903553	133	132	40.8838	0
134	133	-6.93264	0.101523	134	133	-36.4355	0.101523	134	133	-4.49533	0.253807	134	133	-23.6258	0.253807	134	133	3.61626	0.751269	134	133	19.0058	0.751269	134	133	7.77904	0.903553	134	133	40.8838	0.903553
135	134	-6.98477	0.101523	135	134	-36.4355	0	135	134	-4.52913	0.253807	135	134	-23.6258	0	135	134	3.64345	0.751269	135	134	19.0058	0	135	134	7.83753	0.903553	135	134	40.8838	0
136	135	-7.03689	0.101523	136	135	-36.4355	0.101523	136	135	-4.56293	0.253807	136	135	-23.6258	0.253807	136	135	3.67064	0.751269	136	135	19.0058	0.751269	136	135	7.89601	0.903553	136	135	40.8838	0.903553
137	136	-7.08902	0.101523	137	136	-36.4355	0	137	136	-4.59673	0.253807	137	136	-23.6258	0	137	136	3.69783	0.751269	137	136	19.0058	0	137	136	7.9545	0.903553	137	136	40.8838	0
138	137	-7.14114	0.101523	138	137	-36.4355	0.101523	138	137	-4.63053	0.253807	138	137	-23.6258	0.253807	138	137	3.72502	0.751269	138	137	19.0058	0.751269	138	137	8.01299	0.903553	138	137	40.8838	0.903553
139	138	-7.19327	0.101523	139	138	-36.4355	0	139	138	-4.66433	0.253807	139	138	-23.6258	0	139	138	3.75221	0.751269	139	138	19.0058	0	139	138	8.07148	0.903553	139	138	40.8838	0
140	139	-7.24539	0.101523	140	139	-36.4355	0.101523	140	139	-4.69813	0.253807	140	139	-23.6258	0.253807	140	139	3.7794	0.751269	140	139	19.0058	0.751269	140	139	8.12997	0.903553	140	139	40.8838	0.903553
141	140	-7.29752	0.101523	141	140	-36.4355	0	141	140	-4.73193	0.253807	141	140	-23.6258	0	141	140	3.80659	0.751269	141	140	19.0058	0	141	140	8.18846	0.903553	141	140	40.8838	0
142	141	-7.34964	0.101523	142	141	-36.4355	0.101523	142	141	-4.76572	0.253807	142	141	-23.6258	0.253807	142	141	3.83378	0.751269	142	141	19.0058	0.751269	142	141	8.24695	0.903553	142	141	40.8838	0.903553
143	142	-7.40177	0.101523	143	142	-36.4355	0	143	142	-4.79952	0.253807	143	142	-23.6258	0	143	142	3.86097	0.751269	143	142	19.0058	0	143	142	8.30544	0.903553	143	142	40.8838	0
144	143	-7.45389	0.101523	144	143	-36.4355	0.101523	144	143	-4.83332	0.253807	144	143	-23.6258	0.253807	144	143	3.88816	0.751269	144	143	19.0058	0.751269	144	143	8.36393	0.903553	144	143	40.8838	0.903553
145	144	-7.50602	0.101523	145	144	-36.4355	0	145	144	-4.86712	0.253807	145	144	-23.6258	0	145	144	3.91535	0.751269	145	144	19.0058	0	145	144	8.42242	0.903553	145	144	40.8838	0
146	145	-7.55815	0.101523	146	145	-36.4355	0.101523	146	145	-4.90092	0.253807	146	145	-23.6258	0.253807	146	145	3.94254	0.751269	146	145	19.0058	0.751269	146	145	8.4809	0.903553	146	145	40.8838	0.903553
147	146	-7.61027	0.101523	147	146	-36.4355	0	147	146	-4.93472	0.253807	147	146	-23.6258	0	147	146	3.96973	0.751269	147	146	19.0058	0	147	146	8.53939	0.903553	147	146	40.8838	0
148	147	-7.6624	0.101523	148	147	-36.4355	0.101523	148	147	-4.96852	0.253807	148	147	-23.6258	0.253807	148	147	3.99692	0.751269	148	147	19.0058	0.751269	148	147	8.59788	0.903553	148	147	40.8838	0.903553
149	148	-7.71452	0.101523	149	148	-36.4355	0	149	148	-5.00232	0.253807	149	148	-23.6258	0	149	148	4.02411	0.751269	149	148	19.0058	0	149	148	8.65637	0.903553	149	148	40.8838	0
150	149	-7.76665	0.101523	150	149	-36.4355	0.101523	150	149	-5.03612	0.253807	150	149	-23.6258	0.253807	150	149	4.0513	0.751269	150	149	19.0058	0.751269	150	149	8.71486	0.903553	150	149	40.8838	0.903553
151	150	-7.81877	0.101523	151	150	-36.4355	0	151	150	-5.06992	0.253807	151	150	-23.6258	0	151	150	4.07849	0.751269	151	150	19.0058	0	151	150	8.77335	0.903553	151	150	40.8838	0
152	151	-7.8709	0.101523	152	151	-36.4355	0.101523	152	151	-5.10372	0.253807	152	151	-23.6258	0.253807	152	151	4.10568	0.751269	152	151	19.0058	0.751269	152	151	8.83184	0.903553	152	151	40.8838	0.903553
153	152	-7.92302	0.101523	153	152	-36.4355	0	153	152	-5.13752	0.253807	153	152	-23.6258	0	153	152	4.13287	0.751269	153	152	19.0058	0	153	152	8.89033	0.903553	153	152	40.8838	0
154	153	-7.97515	0.101523	154	153	-36.4355	0.101523	154	153	-5.17132	0.253807	154	153	-23.6258	0.253807	154	153	4.16006	0.751269	154	153	19.0058	0.751269	154	153	8.94882	0.903553	154	153	40.8838	0.903553
155	154	-8.02727	0.101523	155	154	-36.4355	0	155	154	-5.20512	0.253807	155	154	-23.6258	0	155	154	4.18725	0.751269	155	154	19.0058	0	155	154	9.00731	0.903553	155	154	40.8838	0
156	155	-8.0794	0.101523	156	155	-36.4355	0.101523	156	155	-5.23892	0.253807	156	155	-23.6258	0.253807	156	155	4.21444	0.751269	156	155	19.0058	0.751269	156	155	9.06579	0.903553	156	155	40.8838	0.903553
157	156	-8.13152	0.101523	157	156	-36.4355	0	157	156	-5.27272	0.253807	157	156	-23.6258	0	157	156	4.24163	0.751269	157	156	19.0058	0	157	156	9.12428	0.903553	157	156	40.8838	0
158	157	-8.18365	0.101523	158	157	-36.4355	0.101523	158	157	-5.30652	0.253807	158	157	-23.6258	0.253807	158	157	4.26882	0.751269	158	157	19.0058	0.751269	158	157	9.18277	0.903553	158	157	40.8838	0.903553
159	158	-8.23577	0.101523	159	158	-36.4355	0	159	158	-5.34032	0.253807	159	158	-23.6258	0	159	158	4.29601	0.751269	159	158	19.0058	0	159	158	9.24126	0.903553	159	158	40.8838	0
160	159	-8.2879	0.101523	160	159	-36.4355	0.101523	160	159	-5.37411	0.253807	160	159	-23.6258	0.253807	160	159	4.3232	0.751269	160	159	19.0058	0.751269	160	159	9.29975	0.903553	160	159	40.8838	0.903553
161	160	-8.34002	0.101523	161	160	-36.4355	0	161	160	-5.40791	0.253807	161	160	-23.6258	0	161	160	4.35039	0.751269	161	160	19.0058	0	161	160	9.35824	0.903553	161	160	40.8838	0
162	161	-8.39215	0.101523	162	161	-36.4355	0.101523	162	161	-5.44171	0.253807	162	161	-23.6258	0.253807	162	161	4.37758	0.751269	162	161	19.0058	0.751269	162	161	9.41673	0.903553	162	161	40.8838	0.903553
163	162	-8.44427	0.101523	163	162	-36.4355	0	163	162	-5.47551	0.253807	163	162	-23.6258	0	163	162	4.40477	0.751269	163	162	19.0058	0	163	162	9.47522	0.903553	163	162	40.8838	0
164	163	-8.4964	0.101523	164	163	-36.4355	0.101523	164	163	-5.50931	0.253807	164	163	-23.6258	0.253807	164	163	4.43196	0.751269	164	163	19.0058	0.751269	164	163	9.53371	0.903553	164	163	40.8838	0.903553
165	164	-8.54852	0.101523	165	164	-36.4355	0	165	164	-5.54311	0.253807	165	164	-23.6258	0	165	164	4.45915	0.751269	165	164	19.0058	0	165	164	9.5922	0.903553	165	164	40.8838	0
166	165	-8.60065	0.101523	166	165	-36.4355	0.101523	166	165	-5.57691	0.253807	166	165	-23.6258	0.253807	166	165	4.48634	0.751269	166	165	19.0058	0.751269	166	165	9.65068	0.903553	166	165	40.8838	0.903553
167	166	-8.65277	0.101523	167	166	-36.4355	0	167	166	-5.61071	0.253807	167	166	-23.6258	0	167	166	4.51353	0.751269	167	166	19.0058	0	167	166	9.70917	0.903553	167	166	40.8838	0
168	167	-8.7049	0.101523	168	167	-36.4355	0.101523	168	167	-5.64451	0.253807	168	167	-23.6258	0.253807	168	167	4.54072	0.751269	168	167	19.0058	0.751269	168	167	9.76766	0.903553	168	167	40.8838	0.903553
169	168	-8.75702	0.101523	169	168	-36.4355	0	169	168	-5.67831	0.253807	169	168	-23.6258	0	169	168	4.56791	0.751269	169	168	19.0058	0	169	168	9.82615	0.903553	169	168	40.8838	0
170	169	-8.80915	0.101523	170	169	-36.4355	0.101523	170	169	-5.71211	0.253807	170	169	-23.6258	0.253807	170	169	4.5951	0.751269	170	169	19.0058	0.751269	170	169	9.88464	0.903553	170	169	40.8838	0.903553
171	170	-8.86127	0.101523	171	170	-36.4355	0	171	170	-5.74591	0.253807	171	170	-23.6258	0	171	170	4.62229	0.751269	171	170	19.0058	0	171	170	9.94313	0.903553	171	170	40.8838	0
172	171	-8.9134	0.101523	172	171	-36.4355	0.101523	172	171	-5.77971	0.253807	172	171	-23.6258	0.253807	172	171	4.64948	0.751269	172	171	19.0058	0.751269	172	171	10.0016	0.903553	172	171	40.8838	0.903553
173	172	-8.96552	0.101523	173	172	-36.4355	0	173	172	-5.81351	0.253807	173	172	-23.6258	0	173	172	4.67667	0.751269	173	172	19.0058	0	173	172	10.0601	0.903553	173	172	40.8838	0
174	173	-9.01765	0.101523	174	173	-36.4355	0.101523	174	173	-5.84731	0.253807	174	173	-23.6258	0.253807	174	173	4.70386	0.751269	174	173	19.0058	0.751269	174	173	10.1186	0.903553	174	173	40.8838	0.903553
175	174	-9.06977	0.101523	175	174	-36.4355	0	175	174	-5.88111	0.253807	175	174	-23.6258	0	175	174	4.73105	0.751269	175	174	19.0058	0	175	174	10.1771	0.903553	175	174	40.8838	0
176	175	-9.1219	0.101523	176	175	-36.4355	0.101523	176	175	-5.91491	0.253807	176	175	-23.6258	0.253807	176	175	4.75824	0.751269	176	175	19.0058	0.751269	176	175	10.2356	0.903553	176	175	40.8838	0.903553
177	176	-9.17402	0.101523	177	176	-36.4355	0	177	176	-5.94871	0.253807	177	176	-23.6258	0	177	176	4.78543	0.751269	177	176	19.0058	0	177	176	10.2941	0.903553	177	176	40.8838	0
178	177	-9.22615	0.101523	178	177	-36.4355	0.101523	178	177	-5.98251	0.253807	178	177	-23.6258	0.253807	178	177	4.81262	0.751269	178	177	19.0058	0.751269	178	177	10.3526	0.903553	178	177	40.8838	0.903553
179	178	-9.27827	0.101523	179	178	-36.4355	0	179	178	-6.0163	0.253807	179	178	-23.6258	0	179	178	4.83981	0.751269	179	178	19.0058	0	179	178	10.411	0.903553	179	178	40.8838	0
180	179	-9.3304	0.101523	180	179	-36.4355	0.101523	180	179	-6.0501	0.253807	180	179	-23.6258	0.253807	180	179	4.867	0.751269	180	179	19.0058	0.751269	180	179	10.4695	0.903553	180	179	40.8838	0.903553
181	180	-9.38252	0.101523	181	180	-36.4355	0	181	180	-6.0839	0.253807	181	180	-23.6258	0	181	180	4.89419	0.751269	181	180	19.0058	0	181	180	10.528	0.903553	181	180	40.8838	0
182	181	-9.43465	0.101523	182	181	-36.4355	0.101523	182	181	-6.1177	0.253807	182	181	-23.6258	0.253807	182	181	4.92138	0.751269	182	181	19.0058	0.751269	182	181	10.5865	0.903553	182	181	40.8838	0.903553
183	182	-9.48678	0.101523	183	182	-36.4355	0	183	182	-6.1515	0.253807	183	182	-23.6258	0	183	182	4.94857	0.751269	183	182	19.0058	0	183	182	10.645	0.903553	183	182	40.8838	0
184	183	-9.5389	0.101523	184	183	-36.4355	0.101523	184	183	-6.1853	0.253807	184	183	-23.6258	0.253807	184	183	4.97576	0.751269	184	183	19.0058	0.751269	184	183	10.7035	0.903553	184	183	40.8838	0.903553
185	184	-9.59103	0.101523	185	184	-36.4355	0	185	184	-6.2191	0.253807	185	184	-23.6258	0	185	184	5.00295	0.751269	185	184	19.0058	0	185	184	10.762	0.903553	185	184	40.8838	0
186	185	-9.64315	0.101523	186	185	-36.4355	0.101523	186	185	-6.2529	0.253807	186	185	-23.6258	0.253807	186	185	5.03013	0.751269	186	185	19.0058	0.751269	186	185	10.8205	0.903553	186	185	40.8838	0.903553
187	186	-9.69528	0.101523	187	186	-36.4355	0	187	186	-6.2867	0.253807	187	186	-23.6258	0	187	186	5.05732	0.751269	187	186	19.0058	0	187	186	10.879	0.903553	187	186	40.8838	0
188	187	-9.7474	0.101523	188	187	-36.4355	0.101523	188	187	-6.3205	0.253807	188	187	-23.6258	0.253807	188	187	5.08451	0.751269	188	187	19.0058	0.751269	188	187	10.9374	0.903553	188	187	40.8838	0.903553
189	188	-9.79953	0.101523	189	188	-36.4355	0	189	188	-6.3543	0.253807	189	188	-23.6258	0	189	188	5.1117	0.751269	189	188	19.0058	0	189	188	10.9959	0.903553	189	188	40.8838	0
190	189	-9.85165	0.101523	190	189	-36.4355	0.101523	190	189	-6.3881	0.253807	190	189	-23.6258	0.253807	190	189	5.13889	0.751269	190	189	19.0058	0.751269	190	189	11.0544	0.903553	190	189	40.8838	0.903553
191	190	-9.90378	0.101523	191	190	-36.4355	0	191	190	-6.4219	0.253807	191	190	-23.6258	0	191	190	5.16608	0.751269	191	190	19.0058	0	191	190	11.1129	0.903553	191	190	40.8838	0
192	191	-9.9559	0.101523	192	191	-36.4355	0.101523	192	191	-6.4557	0.253807	192	191	-23.6258	0.253807	192	191	5.19327	0.751269	192	191	19.0058	0.751269	192	191	11.1714	0.903553	192	191	40.8838	0.903553
193	192	-10.008	0.101523	193	192	-36.4355	0	193	192	-6.4895	0.253807	193	192	-23.6258	0	193	192	5.22046	0.751269	193	192	19.0058	0	193	192	11.2299	0.903553	193	192	40.8838	0
194	193	-10.0602	0.101523	194	193	-36.4355	0.101523	194	193	-6.5233	0.253807	194	193	-23.6258	0.253807	194	193	5.24765	0.751269	194	193	19.0058	0.751269	194	193	11.2884	0.903553	194	193	40.8838	0.903553
195	194	-10.1123	0.101523	195	194	-36.4355	0	195	194	-6.5571	0.253807	195	194	-23.6258	0	195	194	5.27484	0.751269	195	194	19.0058	0	195	194	11.3469	0.903553	195	194	40.8838	0
196	195	-10.1644	0.101523	196	195	-36.4355	0.101523	196	195	-6.5909	0.253807	196	195	-23.6258	0.253807	196	195	5.30203	0.751269	196	195	19.0058	0.751269	196	195	11.4054	0.903553	196	195	40.8838	0.903553
197	196	-10.2165	0.101523	197	196	-36.4355	0	197	196	-6.6247	0.253807	197	196	-23.6258	0	197	196	5.32922	0.751269	197	196	19.0058	0	197	196	11.4638	0.903553	197	196	40.8838	0
198	197	-10.2687	0.101523	198	197	-36.4355	0.101523	198	197	-6.65849	0.253807	198	197	-23.6258	0.253807	198	197	5.35641	0.751269	198	197	19.0058	0.751269	198	197	11.5223	0.903553	198	197	40.8838	0.903553
199	198	-10.3208	0.101523	199	198	-36.4355	0	199	198	-6.69229	0.253807	199	198	-23.6258	0	199	198	5.3836	0.751269	199	198	19.0058	0	199	198	11.5808	0.903553	199	198	40.8838	0
200	199	-10.3729	0.101523	200	199	-36.4355	0.101523	200	199	-6.72609	0.253807	200	199	-23.6258	0.253807	200	199	5.41079	0.751269	200	199	19.0058	0.751269	200	199	11.6393	0.903553	200	199	40.8838	0.903553
201	200	-10.425	0.101523	201	200	-36.4355	0	201	200	-6.75989	0.253807	201	200	-23.6258	0	201	200	5.43798	0.751269	201	200	19.0058	0	201	200	11.6978	0.903553	201	200	40.8838	0
202	201	-10.4772	0.101523	202	201	-36.4355	0.101523	202	201	-6.79369	0.253807	202	201	-23.6258	0.253807	202	201	5.46517	0.751269	202	201	19.0058	0.751269	202	201	11.7563	0.903553	202	201	40.8838	0.903553
203	202	-10.5293	0.101523	203	202	-36.4355	0	203	202	-6.82749	0.253807	203	202	-23.6258	0	203	202	5.49236	0.751269	203	202	19.0058	0	203	202	11.8148	0.903553	203	202	40.8838	0
204	203	-10.5814	0.101523	204	203	-36.4355	0.101523	204	203	-6.86129	0.253807	204	203	-23.6258	0.253807	204	203	5.51955	0.751269	204	203	19.0058	0.751269	204	203	11.8733	0.903553	204	203	40.8838	0.903553
205	204	-10.6335	0.101523	205	204	-36.4355	0	205	204	-6.89509	0.253807	205	204	-23.6258	0	205	204	5.54674	0.751269	205	204	19.0058	0	205	204	11.9318	0.903553	205	204	40.8838	0
206	205	-10.6857	0.101523	206	205	-36.4355	0.101523	206	205	-6.92889	0.253807	206	205	-23.6258	0.253807	206	205	5.57393	0.751269	206	205	19.0058	0.751269	206	205	11.9902	0.903553	206	205	40.8838	0.903553
207	206	-10.7378	0.101523	207	206	-36.4355	0	207	206	-6.96269	0.253807	207	206	-23.6258	0	207	206	5.60112	0.751269	207	206	19.0058	0	207	206	12.0487	0.903553	207	206	40.8838	0
208	207	-10.7899	0.101523	208	207	-36.4355	0.101523	208	207	-6.99649	0.253807	208	207	-23.6258	0.253807	208	207	5.62831	0.751269	208	207	19.0058	0.751269	208	207	12.1072	0.903553	208	207	40.8838	0.903553
209	208	-10.842	0.101523	209	208	-36.4355	0	209	208	-7.03029	0.253807	209	208	-23.6258	0	209	208	5.6555	0.751269	209	208	19.0058	0	209	208	12.1657	0.903553	209	208	40.8838	0
210	209	-10.8942	0.101523	210	209	-36.4355	0.101523	210	209	-7.06409	0.253807	210	209	-23.6258	0.253807	210	209	5.68269	0.751269	210	209	19.0058	0.751269	210	209	12.2242	0.903553	210	209	40.8838	0.903553
211	210	-10.9463	0.101523	211	210	-36.4355	0	211	210	-7.09789	0.253807	211	210	-23.6258	0	211	210	5.70988	0.751269	211	210	19.0058	0	211	210	12.2827	0.903553	211	210	40.8838	0
212	211	-10.9984	0.101523	212	211	-36.4355	0.101523	212	211	-7.13169	0.253807	212	211	-23.6258	0.253807	212	211	5.73707	0.751269	212	211	19.0058	0.751269	212	211	12.3412	0.903553	212	211	40.8838	0.903553
213	212	-11.0505	0.101523	213	212	-36.4355	0	213	212	-7.16549	0.253807	213	212	-23.6258	0	213	212	5.76426	0.751269	213	212	19.0058	0	213	212	12.3997	0.903553	213	212	40.8838	0
214	213	-11.1027	0.101523	214	213	-36.4355	0.101523	214	213	-7.19929	0.253807	214	213	-23.6258	0.253807	214	213	5.79145	0.751269	214	213	19.0058	0.751269	214	213	12.4582	0.903553	214	213	40.8838	0.903553
215	214	-11.1548	0.101523	215	214	-36.4355	0	215	214	-7.23309	0.253807	215	214	-23.6258	0	215	214	5.81864	0.751269	215	214	19.0058	0	215	214	12.5166	0.903553	215	214	40.8838	0
216	215	-11.2069	0.101523	216	215	-36.4355	0.101523	216	215	-7.26688	0.253807	216	215	-23.6258	0.253807	216	215	5.84583	0.751269	216	215	19.0058	0.751269	216	215	12.5751	0.903553	216	215	40.8838	0.903553
217	216	-11.259	0.101523	217	216	-36.4355	0	217	216	-7.30068	0.253807	217	216	-23.6258	0	217	216	5.87302	0.751269	217	216	19.0058	0	217	216	12.6336	0.903553	217	216	40.8838	0
218	217	-11.3112	0.101523	218	217	-36.4355	0.101523	218	217	-7.33448	0.253807	218	217	-23.6258	0.253807	218	217	5.90021	0.751269	218	217	19.0058	0.751269	218	217	12.6921	0.903553	218	217	40.8838	0.903553
219	218	-11.3633	0.101523	219	218	-36.4355	0	219	218	-7.36828	0.253807	219	218	-23.6258	0	219	218	5.9274	0.751269	219	218	19.0058	0	219	218	12.7506	0.903553	219	218	40.8838	0
220	219	-11.4154	0.101523	220	219	-36.4355	0.101523	220	219	-7.40208	0.253807	220	219	-23.6258	0.253807	220	219	5.95459	0.751269	220	219	19.0058	0.751269	220	219	12.8091	0.903553	220	219	40.8838	0.903553
221	220	-11.4675	0.101523	221	220	-36.4355	0	221	220	-7.43588	0.253807	221	220	-23.6258	0	221	220	5.98178	0.751269	221	220	19.0058	0	221	220	12.8676	0.903553	221	220	40.8838	0
222	221	-11.5197	0.101523	222	221	-36.4355	0.101523	222	221	-7.46968	0.253807	222	221	-23.6258	0.253807	222	221	6.00897	0.751269	222	221	19.0058	0.751269	222	221	12.9261	0.903553	222	221	40.8838	0.903553
223	222	-11.5718	0.101523	223	222	-36.4355	0	223	222	-7.50348	0.253807	223	222	-23.6258	0	223	222	6.03616	0.751269	223	222	19.0058	0	223	222	12.9846	0.903553	223	222	40.8838	0
224	223	-11.6239	0.101523	224	223	-36.4355	0.101523	224	223	-7.53728	0.253807	224	223	-23.6258	0.253807	224	223	6.06335	0.751269	224	223	19.0058	0.751269	224	223	13.043	0.903553	224	223	40.8838	0.903553
225	224	-11.676	0.101523	225	224	-36.4355	0	225	224	-7.57108	0.253807	225	224	-23.6258	0	225	224	6.09054	0.751269	225	224	19.0058	0	225	224	13.1015	0.903553	225	224	40.8838	0
226	225	-11.7282	0.101523	226	225	-36.4355	0.101523	226	225	-7.60488	0.253807	226	225	-23.6258	0.253807	226	225	6.11773	0.751269	226	225	19.0058	0.751269	226	225	13.16	0.903553	226	225	40.8838	0.903553
227	226	-11.7803	0.101523	227	226	-36.4355	0	227	226	-7.63868	0.253807	227	226	-23.6258	0	227	226	6.14492	0.751269	227	226	19.0058	0	227	226	13.2185	0.903553	227	226	40.8838	0
228	227	-11.8324	0.101523	228	227	-36.4355	0.101523	228	227	-7.67248	0.253807	228	227	-23.6258	0.253807	228	227	6.17211	0.751269	228	227	19.0058	0.751269	228	227	13.277	0.903553	228	227	40.8838	0.903553
229	228	-11.8845	0.101523	229	228	-36.4355	0	229	228	-7.70628	0.253807	229	228	-23.6258	0	229	228	6.1993	0.751269	229	228	19.0058	0	229	228	13.3355	0.903553	229	228	40.8838	0
230	229	-11.9367	0.101523	230	229	-36.4355	0.101523	230	229	-7.74008	0.253807	230	229	-23.6258	0.253807	230	229	6.22649	0.751269	230	229	19.0058	0.751269	230	229	13.394	0.903553	230	229	40.8838	0.903553
231	230	-11.9888	0.101523	231	230	-36.4355	0	231	230	-7.77388	0.253807	231	230	-23.6258	0	231	230	6.25368	0.751269	231	230	19.0058	0	231	230	13.4525	0.903553	231	230	40.8838	0
232	231	-12.0409	0.101523	232	231	-36.4355	0.101523	232	231	-7.80768	0.253807	232	231	-23.6258	0.253807	232	231	6.28087	0.751269	232	231	19.0058	0.751269	232	231	13.511	0.903553	232	231	40.8838	0.903553
233	232	-12.093	0.101523	233	232	-36.4355	0	233	232	-7.84148	0.253807	233	232	-23.6258	0	233	232	6.30806	0.751269	233	232	19.0058	0	233	232	13.5694	0.903553	233	232	40.8838	0
234	233	-12.1452	0.101523	234	233	-36.4355	0.101523	234	233	-7.87528	0.253807	234	233	-23.6258	0.253807	234	233	6.33525	0.751269	234	233	19.0058	0.751269	234	233	13.6279	0.903553	234	233	40.8838	0.903553
235	234	-12.1973	0.101523	235	234	-36.4355	0	235	234	-7.90907	0.253807	235	234	-23.6258	0	235	234	6.36244	0.751269	235	234	19.0058	0	235	234	13.6864	0.903553	235	234	40.8838	0
236	235	-12.2494	0.101523	236	235	-36.4355	0.101523	236	235	-7.94287	0.253807	236	235	-23.6258	0.253807	236	235	6.38963	0.751269	236	235	19.0058	0.751269	236	235	13.7449	0.903553	236	235	40.8838	0.903553
237	236	-12.3015	0.101523	237	236	-36.4355	0	237	236	-7.97667	0.253807	237	236	-23.6258	0	237	236	6.41682	0.751269	237	236	19.0058	0	237	236	13.8034	0.903553	237	236	40.8838	0
238	237	-12.3537	0.101523	238	237	-36.4355	0.101523	238	237	-8.01047	0.253807	238	237	-23.6258	0.253807	238	237	6.44401	0.751269	238	237	19.0058	0.751269	238	237	13.8619	0.903553	238	237	40.8838	0.903553
239	238	-12.4058	0.101523	239	238	-36.4355	0	239	238	-8.04427	0.253807	239	238	-23.6258	0	239	238	6.4712	0.751269	239	238	19.0058	0	239	238	13.9204	0.903553	239	238	40.8838	0
240	239	-12.4579	0.101523	240	239	-36.4355	0.101523	240	239	-8.07807	0.253807	240	239	-23.6258	0.253807	240	239	6.49839	0.751269	240	239	19.0058	0.751269	240	239	13.9789	0.903553	240	239	40.8838	0.903553
241	240	-12.51	0.101523	241	240	-36.4355	0	241	240	-8.11187	0.253807	241	240	-23.6258	0	241	240	6.52558	0.751269	241	240	19.0058	0	241	240	14.0374	0.903553	241	240	40.8838	0
242	241	-12.5622	0.101523	242	241	-36.4355	0.101523	242	241	-8.14567	0.253807	242	241	-23.6258	0.253807	242	241	6.55277	0.751269	242	241	19.0058	0.751269	242	241	14.0958	0.903553	242	241	40.8838	0.903553
243	242	-12.6143	0.101523	243	242	-36.4355	0	243	242	-8.17947	0.253807	243	242	-23.6258	0	243	242	6.57996	0.751269	243	242	19.0058	0	243	242	14.1543	0.903553	243	242	40.8838	0
244	243	-12.6664	0.101523	244	243	-36.4355	0.101523	244	243	-8.21327	0.253807	244	243	-23.6258	0.253807	244	243	6.60715	0.751269	244	243	19.0058	0.751269	244	243	14.2128	0.903553	244	243	40.8838	0.903553
245	244	-12.7185	0.101523	245	244	-36.4355	0	245	244	-8.24707	0.253807	245	244	-23.6258	0	245	244	6.63434	0.751269	245	244	19.0058	0	245	244	14.2713	0.903553	245	244	40.8838	0
246	245	-12.7707	0.101523	246	245	-36.4355	0.101523	246	245	-8.28087	0.253807	246	245	-23.6258	0.253807	246	245	6.66153	0.751269	246	245	19.0058	0.751269	246	245	14.3298	0.903553	246	245	40.8838	0.903553
247	246	-12.8228	0.101523	247	246	-36.4355	0	247	246	-8.31467	0.253807	247	246	-23.6258	0	247	246	6.68872	0.751269	247	246	19.0058	0	247	246	14.3883	0.903553	247	246	40.8838	0
248	247	-12.8749	0.101523	248	247	-36.4355	0.101523	248	247	-8.34847	0.253807	248	247	-23.6258	0.253807	248	247	6.71591	0.751269	248	247	19.0058	0.751269	248	247	14.4468	0.903553	248	247	40.8838	0.903553
249	248	-12.927	0.101523	249	248	-36.4355	0	249	248	-8.38227	0.253807	249	248	-23.6258	0	249	248	6.7431	0.751269	249	248	19.0058	0	249	248	14.5053	0.903553	249	248	40.8838	0
250	249	-12.9792	0.101523	250	249	-36.4355	0.101523	250	249	-8.41607	0.253807	250	249	-23.6258	0.253807	250	249	6.77029	0.751269	250	249	19.0058	0.751269	250	249	14.5638	0.903553	250	249	40.8838	0.903553
251	250	-13.0313	0.101523	251	250	-36.4355	0	251	250	-8.44987	0.253807	251	250	-23.6258	0	251	250	6.79748	0.751269	251	250	19.0058	0	251	250	14.6222	0.903553	251	250	40.8838	0
252	251	-13.0834	0.101523	252	251	-36.4355	0.101523	252	251	-8.48367	0.253807	252	251	-23.6258	0.253807	252	251	6.82467	0.751269	252	251	19.0058	0.751269	252	251	14.6807	0.903553	252	251	40.8838	0.903553
253	252	-13.1355	0.101523	253	252	-36.4355	0	253	252	-8.51747	0.253807	253	252	-23.6258	0	253	252	6.85186	0.751269	253	252	19.0058	0	253	252	14.7392	0.903553	253	252	40.8838	0
254	253	-13.1877	0.101523	254	253	-36.4355	0.101523	254	253	-8.55126	0.253807	254	253	-23.6258	0.253807	254	253	6.87905	0.751269	254	253	19.0058	0.751269	254	253	14.7977	0.903553	254	253	40.8838	0.903553
255	254	-13.2398	0.101523	255	254	-36.4355	0	255	254	-8.58506	0.253807	255	254	-23.6258	0	255	254	6.90624	0.751269	255	254	19.0058	0	255	254	14.8562	0.903553	255	254	40.8838	0
256	255	-13.2919	0.101523	256	255	-36.4355	0.101523	256	255	-8.61886	0.253807	256	255	-23.6258	0.253807	256	255	6.93343	0.751269	256	255	19.0058	0.751269	256	255	14.9147	0.903553	256	255	40.8838	0.903553
257	256	-13.344	0.101523	257	256	-36.4355	0	257	256	-8.65266	0.253807	257	256	-23.6258	0	257	256	6.96062	0.751269	257	256	19.0058	0	257	256	14.9732	0.903553	257	256	40.8838	0
258	257	-13.3962	0.101523	258	257	-36.4355	0.101523	258	257	-8.68646	0.253807	258	257	-23.6258	0.253807	258	257	6.98781	0.751269	258	257	19.0058	0.751269	258	257	15.0317	0.903553	258	257	40.8838	0.903553
259	258	-13.4483	0.101523	259	258	-36.4355	0	259	258	-8.72026	0.253807	259	258	-23.6258	0	259	258	7.015	0.751269	259	258	19.0058	0	259	258	15.0902	0.903553	259	258	40.8838	0
260	259	-13.5004	0.101523	260	259	-36.4355	0.101523	260	259	-8.75406	0.253807	260	259	-23.6258	0.253807	260	259	7.04219	0.751269	260	259	19.0058	0.751269	260	259	15.1487	0.903553	260	259	40.8838	0.903553
261	260	-13.5525	0.101523	261	260	-36.4355	0	261	260	-8.78786	0.253807	261	260	-23.6258	0	261	260	7.06938	0.751269	261	260	19.0058	0	261	260	15.2071	0.903553	261	260	40.8838	0
262	261	-13.6047	0.101523	262	261	-36.4355	0.101523	262	261	-8.82166	0.253807	262	261	-23.6258	0.253807	262	261	7.09657	0.751269	262	261	19.0058	0.751269	262	261	15.2656	0.903553	262	261	40.8838	0.903553
263	262	-13.6568	0.101523	263	262	-36.4355	0	263	262	-8.85546	0.253807	263	262	-23.6258	0	263	262	7.12376	0.751269	263	262	19.0058	0	263	262	15.3241	0.903553	263	262	40.8838	0
264	263	-13.7089	0.101523	264	263	-36.4355	0.101523	264	263	-8.88926	0.253807	264	263	-23.6258	0.253807	264	263	7.15095	0.751269	264	263	19.0058	0.751269	264	263	15.3826	0.903553	264	263	40.8838	0.903553
265	264	-13.761	0.101523	265	264	-36.4355	0	265	264	-8.92306	0.253807	265	264	-23.6258	0	265	264	7.17814	0.751269	265	264	19.0058	0	265	264	15.4411	0.903553	265	264	40.8838	0
266	265	-13.8132	0.101523	266	265	-36.4355	0.101523	266	265	-8.95686	0.253807	266	265	-23.6258	0.253807	266	265	7.20533	0.751269	266	265	19.0058	0.751269	266	265	15.4996	0.903553	266	265	40.8838	0.903553
267	266	-13.8653	0.101523	267	266	-36.4355	0	267	266	-8.99066	0.253807	267	266	-23.6258	0	267	266	7.23252	0.751269	267	266	19.0058	0	267	266	15.5581	0.903553	267	266	40.8838	0
268	267	-13.9174	0.101523	268	267	-36.4355	0.101523	268	267	-9.02446	0.253807	268	267	-23.6258	0.253807	268	267	7.25971	0.751269	268	267	19.0058	0.751269	268	267	15.6166	0.903553	268	267	40.8838	0.903553
269	268	-13.9695	0.101523	269	268	-36.4355	0	269	268	-9.05826	0.253807	269	268	-23.6258	0	269	268	7.2869	0.751269	269	268	19.0058	0	269	268	15.6751	0.903553	269	268	40.8838	0
270	269	-14.0217	0.101523	270	269	-36.4355	0.101523	270	269	-9.09206	0.253807	270	269	-23.6258	0.253807	270	269	7.31409	0.751269	270	269	19.0058	0.751269	270	269	15.7335	0.903553	270	269	40.8838	0.903553
271	270	-14.0738	0.101523	271	270	-36.4355	0	271	270	-9.12586	0.253807	271	270	-23.6258	0	271	270	7.34128	0.751269	271	270	19.0058	0	271	270	15.792	0.903553	271	270	40.8838	0
272	271	-14.1259	0.101523	272	271	-36.4355	0.101523	272	271	-9.15965	0.253807	272	271	-23.6258	0.253807	272	271	7.36847	0.751269	272	271	19.0058	0.751269	272	271	15.8505	0.903553	272	271	40.8838	0.903553
273	272	-14.178	0.101523	273	272	-36.4355	0	273	272	-9.19345	0.253807	273	272	-23.6258	0	273	272	7.39566	0.751269	273	272	19.0058	0	273	272	15.909	0.903553	273	272	40.8838	0
274	273	-14.2302	0.101523	274	273	-36.4355	0.101523	274	273	-9.22725	0.253807	274	273	-23.6258	0.253807	274	273	7.42285	0.751269	274	273	19.0058	0.751269	274	273	15.9675	0.903553	274	273	40.8838	0.903553
275	274	-14.2823	0.101523	275	274	-36.4355	0	275	274	-9.26105	0.253807	275	274	-23.6258	0	275	274	7.45004	0.751269	275	274	19.0058	0	275	274	16.026	0.903553	275	274	40.8838	0
276	275	-14.3344	0.101523	276	275	-36.4355	0.101523	276	275	-9.29485	0.253807	276	275	-23.6258	0.253807	276	275	7.47723	0.751269	276	275	19.0058	0.751269	276	275	16.0845	0.903553	276	275	40.8838	0.903553
277	276	-14.3865	0.101523	277	276	-36.4355	0	277	276	-9.32865	0.253807	277	276	-23.6258	0	277	276	7.50442	0.751269	277	276	19.0058	0	277	276	16.143	0.903553	277	276	40.8838	0
278	277	-14.4387	0.101523	278	277	-36.4355	0.101523	278	277	-9.36245	0.253807	278	277	-23.6258	0.253807	278	277	7.53161	0.751269	278	277	19.0058	0.751269	278	277	16.2015	0.903553	278	277	40.8838	0.903553
279	278	-14.4908	0.101523	279	278	-36.4355	0	279	278	-9.39625	0.253807	279	278	-23.6258	0	279	278	7.5588	0.751269	279	278	19.0058	0	279	278	16.2599	0.903553	279	278	40.8838	0
280	279	-14.5429	0.101523	280	279	-36.4355	0.101523	280	279	-9.43005	0.253807	280	279	-23.6258	0.253807	280	279	7.58599	0.751269	280	279	19.0058	0.751269	280	279	16.3184	0.903553	280	279	40.8838	0.903553
281	280	-14.595	0.101523	281	280	-36.4355	0	281	280	-9.46385	0.253807	281	280	-23.6258	0	281	280	7.61318	0.751269	281	280	19.0058	0	281	280	16.3769	0.903553	281	280	40.8838	0
282	281	-14.6472	0.101523	282	281	-36.4355	0.101523	282	281	-9.49765	0.253807	282	281	-23.6258	0.253807	282	281	7.64037	0.751269	282	281	19.0058	0.751269	282	281	16.4354	0.903553	282	281	40.8838	0.903553
283	282	-14.6993	0.101523	283	282	-36.4355	0	283	282	-9.53145	0.253807	283	282	-23.6258	0	283	282	7.66756	0.751269	283	282	19.0058	0	283	282	16.4939	0.903553	283	282	40.8838	0
284	283	-14.7514	0.101523	284	283	-36.4355	0.101523	284	283	-9.56525	0.253807	284	283	-23.6258	0.253807	284	283	7.69475	0.751269	284	283	19.0058	0.751269	284	283	16.5524	0.903553	284	283	40.8838	0.903553
285	284	-14.8035	0.101523	285	284	-36.4355	0	285	284	-9.59905	0.253807	285	284	-23.6258	0	285	284	7.72194	0.751269	285	284	19.0058	0	285	284	16.6109	0.903553	285	284	40.8838	0
286	285	-14.8557	0.101523	286	285	-36.4355	0.101523	286	285	-9.63285	0.253807	286	285	-23.6258	0.253807	286	285	7.74913	0.751269	286	285	19.0058	0.751269	286	285	16.6694	0.903553	286	285	40.8838	0.903553
287	286	-14.9078	0.101523	287	286	-36.4355	0	287	286	-9.66665	0.253807	287	286	-23.6258	0	287	286	7.77632	0.751269	287	286	19.0058	0	287	286	16.7279	0.903553	287	286	40.8838	0
288	287	-14.9599	0.101523	288	287	-36.4355	0.101523	288	287	-9.70045	0.253807	288	287	-23.6258	0.253807	288	287	7.80351	0.751269	288	287	19.0058	0.751269	288	287	16.7863	0.903553	288	287	40.8838	0.903553
289	288	-15.012	0.101523	289	288	-36.4355	0	289	288	-9.73425	0.253807	289	288	-23.6258	0	289	288	7.8307	0.751269	289	288	19.0058	0	289	288	16.8448	0.903553	289	288	40.8838	0
290	289	-15.0642	0.101523	290	289	-36.4355	0.101523	290	289	-9.76805	0.253807	290	289	-23.6258	0.253807	290	289	7.85789	0.751269	290	289	19.0058	0.751269	290	289	16.9033	0.903553	290	289	40.8838	0.903553
291	290	-15.1163	0.101523	291	290	-36.4355	0	291	290	-9.80184	0.253807	291	290	-23.6258	0	291	290	7.88508	0.751269	291	290	19.0058	0	291	290	16.9618	0.903553	291	290	40.8838	0
292	291	-15.1684	0.101523	292	291	-36.4355	0.101523	292	291	-9.83564	0.253807	292	291	-23.6258	0.253807	292	291	7.91227	0.751269	292	291	19.0058	0.751269	292	291	17.0203	0.903553	292	291	40.8838	0.903553
293	292	-15.2205	0.101523	293	292	-36.4355	0	293	292	-9.86944	0.253807	293	292	-23.6258	0	293	292	7.93946	0.751269	293	292	19.0058	0	293	292	17.0788	0.903553	293	292	40.8838	0
294	293	-15.2727	0.101523	294	293	-36.4355	0.101523	294	293	-9.90324	0.253807	294	293	-23.6258	0.253807	294	293	7.96665	0.751269	294	293	19.0058	0.751269	294	293	17.1373	0.903553	294	293	40.8838	0.903553
295	294	-15.3248	0.101523	295	294	-36.4355	0	295	294	-9.93704	0.253807	295	294	-23.6258	0	295	294	7.99384	0.751269	295	294	19.0058	0	295	294	17.1958	0.903553	295	294	40.8838	0
296	295	-15.3769	0.101523	296	295	-36.4355	0.101523	296	295	-9.97084	0.253807	296	295	-23.6258	0.253807	296	295	8.02103	0.751269	296	295	19.0058	0.751269	296	295	17.2543	0.903553	296	295	40.8838	0.903553
297	296	-15.429	0.101523	297	296	-36.4355	0	297	296	-10.0046	0.253807	297	296	-23.6258	0	297	296	8.04822	0.751269	297	296	19.0058	0	297	296	17.3127	0.903553	297	296	40.8838	0
298	297	-15.4812	0.101523	298	297	-36.4355	0.101523	298	297	-10.0384	0.253807	298	297	-23.6258	0.253807	298	297	8.07541	0.751269	298	297	19.0058	0.751269	298	297	17.3712	0.903553	298	297	40.8838	0.903553
299	298	-15.5333	0.101523	299	298	-36.4355	0	299	298	-10.0722	0.253807	299	298	-23.6258	0	299	298	8.1026	0.751269	299	298	19.0058	0	299	298	17.4297	0.903553	299	298	40.8838	0
300	299	-15.5854	0.101523	300	299	-36.4355	0.101523	300	299	-10.106	0.253807	300	299	-23.6258	0.253807	300	299	8.12979	0.751269	300	299	19.0058	0.751269	300	299	17.4882	0.903553	300	299	40.8838	0.903553
301	300	-15.6375	0.101523	301	300	-36.4355	0	301	300	-10.1398	0.253807	301	300	-23.6258	0	301	300	8.15698	0.751269	301	300	19.0058	0	301	300	17.5467	0.903553	301	300	40.8838	0
302	301	-15.6897	0.101523	302	301	-36.4355	0.101523	302	301	-10.1736	0.253807	302	301	-23.6258	0.253807	302	301	8.18417	0.751269	302	301	19.0058	0.751269	302	301	17.6052	0.903553	302	301	40.8838	0.903553
303	302	-15.7418	0.101523	303	302	-36.4355	0	303	302	-10.2074	0.253807	303	302	-23.6258	0	303	302	8.21136	0.751269	303	302	19.0058	0	303	302	17.6637	0.903553	303	302	40.8838	0
304	303	-15.7939	0.101523	304	303	-36.4355	0.101523	304	303	-10.2412	0.253807	304	303	-23.6258	0.253807	304	303	8.23855	0.751269	304	303	19.0058	0.751269	304	303	17.7222	0.903553	304	303	40.8838	0.903553
305	304	-15.846	0.101523	305	304	-36.4355	0	305	304	-10.275	0.253807	305	304	-23.6258	0	305	304	8.26574	0.751269	305	304	19.0058	0	305	304	17.7807	0.903553	305	304	40.8838	0
306	305	-15.8982	0.101523	306	305	-36.4355	0.101523	306	305	-10.3088	0.253807	306	305	-23.6258	0.253807	306	305	8.29293	0.751269	306	305	19.0058	0.751269	306	305	17.8391	0.903553	306	305	40.8838	0.903553
307	306	-15.9503	0.101523	307	306	-36.4355	0	307	306	-10.3426	0.253807	307	306	-23.6258	0	307	306	8.32012	0.751269	307	306	19.0058	0	307	306	17.8976	0.903553	307	306	40.8838	0
308	307	-16.0024	0.101523	308	307	-36.4355	0.101523	308	307	-10.3764	0.253807	308	307	-23.6258	0.253807	308	307	8.34731	0.751269	308	307	19.0058	0.751269	308	307	17.9561	0.903553	308	307	40.8838	0.903553
309	308	-16.0545	0.101523	309	308	-36.4355	0	309	308	-10.4102	0.253807	309	308	-23.6258	0	309	308	8.37449	0.751269	309	308	19.0058	0	309	308	18.0146	0.903553	309	308	40.8838	0
310	309	-16.1067	0.101523	310	309	-36.4355	0.101523	310	309	-10.444	0.253807	310	309	-23.6258	0.253807	310	309	8.40168	0.751269	310	309	19.0058	0.751269	310	309	18.0731	0.903553	310	309	40.8838	0.903553
311	310	-16.1588	0.101523	311	310	-36.4355	0	311	310	-10.4778	0.253807	311	310	-23.6258	0	311	310	8.42887	0.751269	311	310	19.0058	0	311	310	18.1316	0.903553	311	310	40.8838	0
312	311	-16.2109	0.101523	312	311	-36.4355	0.101523	312	311	-10.5116	0.253807	312	311	-23.6258	0.253807	312	311	8.45606	0.751269	312	311	19.0058	0.751269	312	311	18.1901	0.903553	312	311	40.8838	0.903553
313	312	-16.263	0.101523	313	312	-36.4355	0	313	312	-10.5454	0.253807	313	312	-23.6258	0	313	312	8.48325	0.751269	313	312	19.0058	0	313	312	18.2486	0.903553	313	312	40.8838	0
314	313	-16.3152	0.101523	314	313	-36.4355	0.101523	314	313	-10.5792	0.253807	314	313	-23.6258	0.253807	314	313	8.51044	0.751269	314	313	19.0058	0.751269	314	313	18.3071	0.903553	314	313	40.8838	0.903553
315	314	-16.3673	0.101523	315	314	-36.4355	0	315	314	-10.613	0.253807	315	314	-23.6258	0	315	314	8.53763	0.751269	315	314	19.0058	0	315	314	18.3655	0.903553	315	314	40.8838	0
316	315	-16.4194	0.101523	316	315	-36.4355	0.101523	316	315	-10.6468	0.253807	316	315	-23.6258	0.253807	316	315	8.56482	0.751269	316	315	19.0058	0.751269	316	315	18.424	0.903553	316	315	40.8838	0.903553
317	316	-16.4715	0.101523	317	316	-36.4355	0	317	316	-10.6806	0.253807	317	316	-23.6258	0	317	316	8.59201	0.751269	317	316	19.0058	0	317	316	18.4825	0.903553	317	316	40.8838	0
318	317	-16.5237	0.101523	318	317	-36.4355	0.101523	318	317	-10.7144	0.253807	318	317	-23.6258	0.253807	318	317	8.6192	0.751269	318	317	19.0058	0.751269	318	317	18.541	0.903553	318	317	40.8838	0.903553
319	318	-16.5758	0.101523	319	318	-36.4355	0	319	318	-10.7482	0.253807	319	318	-23.6258	0	319	318	8.64639	0.751269	319	318	19.0058	0	319	318	18.5995	0.903553	319	318	40.8838	0
320	319	-16.6279	0.101523	320	319	-36.4355	0.101523	320	319	-10.782	0.253807	320	319	-23.6258	0.253807	320	319	8.67358	0.751269	320	319	19.0058	0.751269	320	319	18.658	0.903553	320	319	40.8838	0.903553
321	320	-16.68	0.101523	321	320	-36.4355	0	321	320	-10.8158	0.253807	321	320	-23.6258	0	321	320	8.70077	0.751269	321	320	19.0058	0	321	320	18.7165	0.903553	321	320	40.8838	0
322	321	-16.7322	0.101523	322	321	-36.4355	0.101523	322	321	-10.8496	0.253807	322	321	-23.6258	0.253807	322	321	8.72796	0.751269	322	321	19.0058	0.751269	322	321	18.775	0.903553	322	321	40.8838	0.903553
323	322	-16.7843	0.101523	323	322	-36.4355	0	323	322	-10.8834	0.253807	323	322	-23.6258	0	323	322	8.75515	0.751269	323	322	19.0058	0	323	322	18.8335	0.903553	323	322	40.8838	0
324	323	-16.8364	0.101523	324	323	-36.4355	0.101523	324	323	-10.9172	0.253807	324	323	-23.6258	0.253807	324	323	8.78234	0.751269	324	323	19.0058	0.751269	324	323	18.8919	0.903553	324	323	40.8838	0.903553
325	324	-16.8885	0.101523	325	324	-36.4355	0	325	324	-10.951	0.253807	325	324	-23.6258	0	325	324	8.80953	0.751269	325	324	19.0058	0	325	324	18.9504	0.903553	325	324	40.8838	0
326	325	-16.9407	0.101523	326	325	-36.4355	0.101523	326	325	-10.9848	0.253807	326	325	-23.6258	0.253807	326	325	8.83672	0.751269	326	325	19.0058	0.751269	326	325	19.0089	0.903553	326	325	40.8838	0.903553
327	326	-16.9928	0.101523	327	326	-36.4355	0	327	326	-11.0186	0.253807	327	326	-23.6258	0	327	326	8.86391	0.751269	327	326	19.0058	0	327	326	19.0674	0.903553	327	326	40.8838	0
328	327	-17.0449	0.101523	328	327	-36.4355	0.101523	328	327	-11.0524	0.253807	328	327	-23.6258	0.253807	328	327	8.8911	0.751269	328	327	19.0058	0.751269	328	327	19.1259	0.903553	328	327	40.8838	0.903553
329	328	-17.097	0.101523	329	328	-36.4355	0	329	328	-11.0862	0.253807	329	328	-23.6258	0	329	328	8.91829	0.751269	329	328	19.0058	0	329	328	19.1844	0.903553	329	328	40.8838	0
330	329	-17.1492	0.101523	330	329	-36.4355	0.101523	330	329	-11.12	0.253807	330	329	-23.6258	0.253807	330	329	8.94548	0.751269	330	329	19.0058	0.751269	330	329	19.2429	0.903553	330	329	40.8838	0.903553
331	330	-17.2013	0.101523	331	330	-36.4355	0	331	330	-11.1538	0.253807	331	330	-23.6258	0	331	330	8.97267	0.751269	331	330	19.0058	0	331	330	19.3014	0.903553	331	330	40.8838	0
332	331	-17.2534	0.101523	332	331	-36.4355	0.101523	332	331	-11.1876	0.253807	332	331	-23.6258	0.253807	332	331	8.99986	0.751269	332	331	19.0058	0.751269	332	331	19.3599	0.903553	332	331	40.8838	0.903553
333	332	-17.3055	0.101523	333	332	-36.4355	0	333	332	-11.2214	0.253807	333	332	-23.6258	0	333	332	9.02705	0.751269	333	332	19.0058	0	333	332	19.4183	0.903553	333	332	40.8838	0
334	333	-17.3577	0.101523	334	333	-36.4355	0.101523	334	333	-11.2552	0.253807	334	333	-23.6258	0.253807	334	333	9.05424	0.751269	334	333	19.0058	0.751269	334	333	19.4768	0.903553	334	333	40.8838	0.903553
335	334	-17.4098	0.101523	335	334	-36.4355	0	335	334	-11.289	0.253807	335	334	-23.6258	0	335	334	9.08143	0.751269	335	334	19.0058	0	335	334	19.5353	0.903553	335	334	40.8838	0
336	335	-17.4619	0.101523	336	335	-36.4355	0.101523	336	335	-11.3228	0.253807	336	335	-23.6258	0.253807	336	335	9.10862	0.751269	336	335	19.0058	0.751269	336	335	19.5938	0.903553	336	335	40.8838	0.903553
337	336	-17.514	0.101523	337	336	-36.4355	0	337	336	-11.3566	0.253807	337	336	-23.6258	0	337	336	9.13581	0.751269	337	336	19.0058	0	337	336	19.6523	0.903553	337	336	40.8838	0
338	337	-17.5662	0.101523	338	337	-36.4355	0.101523	338	337	-11.3904	0.253807	338	337	-23.6258	0.253807	338	337	9.163	0.751269	338	337	19.0058	0.751269	338	337	19.7108	0.903553	338	337	40.8838	0.903553
339	338	-17.6183	0.101523	339	338	-36.4355	0	339	338	-11.4242	0.253807	339	338	-23.6258	0	339	338	9.19019	0.751269	339	338	19.0058	0	339	338	19.7693	0.903553	339	338	40.8838	0
340	339	-17.6704	0.101523	340	339	-36.4355	0.101523	340	339	-11.458	0.253807	340	339	-23.6258	0.253807	340	339	9.21738	0.751269	340	339	19.0058	0.751269	340	339	19.8278	0.903553	340	339	40.8838	0.903553
341	340	-17.7225	0.101523	341	340	-36.4355	0	341	340	-11.4918	0.253807	341	340	-23.6258	0	341	340	9.24457	0.751269	341	340	19.0058	0	341	340	19.8863	0.903553	341	340	40.8838	0
342	341	-17.7747	0.101523	342	341	-36.4355	0.101523	342	341	-11.5256	0.253807	342	341	-23.6258	0.253807	342	341	9.27176	0.751269	342	341	19.0058	0.751269	342	341	19.9447	0.903553	342	341	40.8838	0.903553
343	342	-17.8268	0.101523	343	342	-36.4355	0	343	342	-11.5594	0.253807	343	342	-23.6258	0	343	342	9.29895	0.751269	343	342	19.0058	0	343	342	20.0032	0.903553	343	342	40.8838	0
344	343	-17.8789	0.101523	344	343	-36.4355	0.101523	344	343	-11.5932	0.253807	344	343	-23.6258	0.253807	344	343	9.32614	0.751269	344	343	19.0058	0.751269	344	343	20.0617	0.903553	344	343	40.8838	0.903553
345	344	-17.931	0.101523	345	344	-36.4355	0	345	344	-11.627	0.253807	345	344	-23.6258	0	345	344	9.35333	0.751269	345	344	19.0058	0	345	344	20.1202	0.903553	345	344	40.8838	0
346	345	-17.9832	0.101523	346	345	-36.4355	0.101523	346	345	-11.6608	0.253807	346	345	-23.6258	0.253807	346	345	9.38052	0.751269	346	345	19.0058	0.751269	346	345	20.1787	0.903553	346	345	40.8838	0.903553
347	346	-18.0353	0.101523	347	346	-36.4355	0	347	346	-11.6946	0.253807	347	346	-23.6258	0	347	346	9.40771	0.751269	347	346	19.0058	0	347	346	20.2372	0.903553	347	346	40.8838	0
348	347	-18.0874	0.101523	348	347	-36.4355	0.101523	348	347	-11.7284	0.253807	348	347	-23.6258	0.253807	348	347	9.4349	0.751269	348	347	19.0058	0.751269	348	347	20.2957	0.903553	348	347	40.8838	0.903553
349	348	-18.1395	0.101523	349	348	-36.4355	0	349	348	-11.7622	0.253807	349	348	-23.6258	0	349	348	9.46209	0.751269	349	348	19.0058	0	349	348	20.3542	0.903553	349	348	40.8838	0
350	349	-18.1917	0.101523	350	349	-36.4355	0.101523	350	349	-11.796	0.253807	350	349	-23.6258	0.253807	350	349	9.48928	0.751269	350	349	19.0058	0.751269	350	349	20.4127	0.903553	350	349	40.8838	0.903553
351	350	-18.2438	0.101523	351	350	-36.4355	0	351	350	-11.8298	0.253807	351	350	-23.6258	0	351	350	9.51647	0.751269	351	350	19.0058	0	351	350	20.4711	0.903553	351	350	40.8838	0
352	351	-18.2959	0.101523	352	351	-36.4355	0.101523	352	351	-11.8636	0.253807	352	351	-23.6258	0.253807	352	351	9.54366	0.751269	352	351	19.0058	0.751269	352	351	20.5296	0.903553	352	351	40.8838	0.903553
353	352	-18.348	0.101523	353	352	-36.4355	0	353	352	-11.8974	0.253807	353	352	-23.6258	0	353	352	9.57085	0.751269	353	352	19.0058	0	353	352	20.5881	0.903553	353	352	40.8838	0
354	353	-18.4002	0.101523	354	353	-36.4355	0.101523	354	353	-11.9312	0.253807	354	353	-23.6258	0.253807	354	353	9.59804	0.751269	354	353	19.0058	0.751269	354	353	20.6466	0.903553	354	353	40.8838	0.903553
355	354	-18.4523	0.101523	355	354	-36.4355	0	355	354	-11.965	0.253807	355	354	-23.6258	0	355	354	9.62523	0.751269	355	354	19.0058	0	355	354	20.7051	0.903553	355	354	40.8838	0
356	355	-18.5044	0.101523	356	355	-36.4355	0.101523	356	355	-11.9988	0.253807	356	355	-23.6258	0.253807	356	355	9.65242	0.751269	356	355	19.0058	0.751269	356	355	20.7636	0.903553	356	355	40.8838	0.903553
357	356	-18.5565	0.101523	357	356	-36.4355	0	357	356	-12.0326	0.253807	357	356	-23.6258	0	357	356	9.67961	0.751269	357	356	19.0058	0	357	356	20.8221	0.903553	357	356	40.8838	0
358	357	-18.6087	0.101523	358	357	-36.4355	0.101523	358	357	-12.0664	0.253807	358	357	-23.6258	0.253807	358	357	9.7068	0.751269	358	357	19.0058	0.751269	358	357	20.8806	0.903553	358	357	40.8838	0.903553
359	358	-18.6608	0.101523	359	358	-36.4355	0	359	358	-12.1002	0.253807	359	358	-23.6258	0	359	358	9.73399	0.751269	359	358	19.0058	0	359	358	20.9391	0.903553	359	358	40.8838	0
360	359	-18.7129	0.101523	360	359	-36.4355	0.101523	360	359	-12.134	0.253807	360	359	-23.6258	0.253807	360	359	9.76118	0.751269	360	359	19.0058	0.751269	360	359	20.9976	0.903553	360	359	40.8838	0.903553
361	360	-18.765	0.101523	361	360	-36.4355	0	361	360	-12.1678	0.253807	361	360	-23.6258	0	361	360	9.78837	0.751269	361	360	19.0058	0	361	360	21.056	0.903553	361	360	40.8838	0
362	361	-18.8172	0.101523	362	361	-36.4355	0.101523	362	361	-12.2016	0.253807	362	361	-23.6258	0.253807	362	361	9.81556	0.751269	362	361	19.0058	0.751269	362	361	21.1145	0.903553	362	361	40.8838	0.903553
363	362	-18.8693	0.101523	363	362	-36.4355	0	363	362	-12.2354	0.253807	363	362	-23.6258	0	363	362	9.84275	0.751269	363	362	19.0058	0	363	362	21.173	0.903553	363	362	40.8838	0
364	363	-18.9214	0.101523	364	363	-36.4355	0.101523	364	363	-12.2692	0.253807	364	363	-23.6258	0.253807	364	363	9.86994	0.751269	364	363	19.0058	0.751269	364	363	21.2315	0.903553	364	363	40.8838	0.903553
365	364	-18.9736	0.101523	365	364	-36.4355	0	365	364	-12.303	0.253807	365	364	-23.6258	0	365	364	9.89713	0.751269	365	364	19.0058	0	365	364	21.29	0.903553	365	364	40.8838	0
366	365	-19.0257	0.101523	366	365	-36.4355	0.101523	366	365	-12.3368	0.253807	366	365	-23.6258	0.253807	366	365	9.92432	0.751269	366	365	19.0058	0.751269	366	365	21.3485	0.903553	366	365	40.8838	0.903553
367	366	-19.0778	0.101523	367	366	-36.4355	0	367	366	-12.3706	0.253807	367	366	-23.6258	0	367	366	9.95151	0.751269	367	366	19.0058	0	367	366	21.407	0.903553	367	366	40.8838	0
368	367	-19.1299	0.101523	368	367	-36.4355	0.101523	368	367	-12.4044	0.253807	368	367	-23.6258	0.253807	368	367	9.9787	0.751269	368	367	19.0058	0.751269	368	367	21.4655	0.903553	368	367	40.8838	0.903553
369	368	-19.1821	0.101523	369	368	-36.4355	0	369	368	-12.4382	0.253807	369	368	-23.6258	0	369	368	10.0059	0.751269	369	368	19.0058	0	369	368	21.524	0.903553	369	368	40.8838	0
370	369	-19.2342	0.101523	370	369	-36.4355	0.101523	370	369	-12.472	0.253807	370	369	-23.6258	0.253807	370	369	10.0331	0.751269	370	369	19.0058	0.751269	370	369	21.5824	0.903553	370	369	40.8838	0.903553
371	370	-19.2863	0.101523	371	370	-36.4355	0	371	370	-12.5058	0.253807	371	370	-23.6258	0	371	370	10.0603	0.751269	371	370	19.0058	0	371	370	21.6409	0.903553	371	370	40.8838	0
372	371	-19.3384	0.101523	372	371	-36.4355	0.101523	372	371	-12.5396	0.253807	372	371	-23.6258	0.253807	372	371	10.0875	0.751269	372	371	19.0058	0.751269	372	371	21.6994	0.903553	372	371	40.8838	0.903553
373	372	-19.3906	0.101523	373	372	-36.4355	0	373	372	-12.5734	0.253807	373	372	-23.6258	0	373	372	10.1146	0.751269	373	372	19.0058	0	373	372	21.7579	0.903553	373	372	40.8838	0
374	373	-19.4427	0.101523	374	373	-36.4355	0.101523	374	373	-12.6072	0.253807	374	373	-23.6258	0.253807	374	373	10.1418	0.751269	374	373	19.0058	0.751269	374	373	21.8164	0.903553	374	373	40.8838	0.903553
375	374	-19.4948	0.101523	375	374	-36.4355	0	375	374	-12.641	0.253807	375	374	-23.6258	0	375	374	10.169	0.751269	375	374	19.0058	0	375	374	21.8749	0.903553	375	374	40.8838	0
376	375	-19.5469	0.101523	376	375	-36.4355	0.101523	376	375	-12.6748	0.253807	376	375	-23.6258	0.253807	376	375	10.1962	0.751269	376	375	19.0058	0.751269	376	375	21.9334	0.903553	376	375	40.8838	0.903553
377	376	-19.5991	0.101523	377	376	-36.4355	0	377	376	-12.7086	0.253807	377	376	-23.6258	0	377	376	10.2234	0.751269	377	376	19.0058	0	377	376	21.9919	0.903553	377	376	40.8838	0
378	377	-19.6512	0.101523	378	377	-36.4355	0.101523	378	377	-12.7424	0.253807	378	377	-23.6258	0.253807	378	377	10.2506	0.751269	378	377	19.0058	0.751269	378	377	22.0504	0.903553	378	377	40.8838	0.903553
379	378	-19.7033	0.101523	379	378	-36.4355	0	379	378	-12.7762	0.253807	379	378	-23.6258	0	379	378	10.2778	0.751269	379	378	19.0058	0	379	378	22.1088	0.903553	379	378	40.8838	0
380	379	-19.7554	0.101523	380	379	-36.4355	0.101523	380	379	-12.81	0.253807	380	379	-23.6258	0.253807	380	379	10.305	0.751269	380	379	19.0058	0.751269	380	379	22.1673	0.903553	380	379	40.8838	0.903553
381	380	-19.8076	0.101523	381	380	-36.4355	0	381	380	-12.8438	0.253807	381	380	-23.6258	0	381	380	10.3322	0.751269	381	380	19.0058	0	381	380	22.2258	0.903553	381	380	40.8838	0
382	381	-19.8597	0.101523	382	381	-36.4355	0.101523	382	381	-12.8776	0.253807	382	381	-23.6258	0.253807	382	381	10.3594	0.751269	382	381	19.0058	0.751269	382	381	22.2843	0.903553	382	381	40.8838	0.903553
383	382	-19.9118	0.101523	383	382	-36.4355	0	383	382	-12.9114	0.253807	383	382	-23.6258	0	383	382	10.3865	0.751269	383	382	19.0058	0	383	382	22.3428	0.903553	383	382	40.8838	0
384	383	-19.9639	0.101523	384	383	-36.4355	0.101523	384	383	-12.9452	0.253807	384	383	-23.6258	0.253807	384	383	10.4137	0.751269	384	383	19.0058	0.751269	384	383	22.4013	0.903553	384	383	40.8838	0.903553
385	384	-20.0161	0.101523	385	384	-36.4355	0	385	384	-12.979	0.253807	385	384	-23.6258	0	385	384	10.4409	0.751269	385	384	19.0058	0	385	384	22.4598	0.903553	385	384	40.8838	0
386	385	-20.0682	0.101523	386	385	-36.4355	0.101523	386	385	-13.0128	0.253807	386	385	-23.6258	0.253807	386	385	10.4681	0.751269	386	385	19.0058	0.751269	386	385	22.5183	0.903553	386	385	40.8838	0.903553
387	386	-20.1203	0.101523	387	386	-36.4355	0	387	386	-13.0466	0.253807	387	386	-23.6258	0	387	386	10.4953	0.751269	387	386	19.0058	0	387	386	22.5768	0.903553	387	386	40.8838	0
388	387	-20.1724	0.101523	388	387	-36.4355	0.101523	388	387	-13.0804	0.253807	388	387	-23.6258	0.253807	388	387	10.5225	0.751269	388	387	19.0058	0.751269	388	387	22.6352	0.903553	388	387	40.8838	0.903553
389	388	-20.2246	0.101523	389	388	-36.4355	0	389	388	-13.1142	0.253807	389	388	-23.6258	0	389	388	10.5497	0.751269	389	388	19.0058	0	389	388	22.6937	0.903553	389	388	40.8838	0
390	389	-20.2767	0.101523	390	389	-36.4355	0.101523	390	389	-13.148	0.253807	390	389	-23.6258	0.253807	390	389	10.5769	0.751269	390	389	19.0058	0.751269	390	389	22.7522	0.903553	390	389	40.8838	0.903553
391	390	-20.3288	0.101523	391	390	-36.4355	0	391	390	-13.1818	0.253807	391	390	-23.6258	0	391	390	10.6041	0.751269	391	390	19.0058	0	391	390	22.8107	0.903553	391	390	40.8838	0
392	391	-20.3809	0.101523	392	391	-36.4355	0.101523	392	391	-13.2156	0.253807	392	391	-23.6258	0.253807	392	391	10.6313	0.751269	392	391	19.0058	0.751269	392	391	22.8692	0.903553	392	391	40.8838	0.903553
393	392	-20.4331	0.101523	393	392	-36.4355	0	393	392	-13.2494	0.253807	393	392	-23.6258	0	393	392	10.6584	0.751269	393	392	19.0058	0	393	392	22.9277	0.903553	393	392	40.8838	0
394	393	-20.4852	0.101523	394	393	-36.4355	0.101523	394	393	-13.2832	0.253807	394	393	-23.6258	0.253807	394	393	10.6856	0.751269	394	393	19.0058	0.751269	394	393	22.9862	0.903553	394	393	40.8838	0.903553
395	394	-20.5373	0.101523	395	394	-36.4355	0	395	394	-13.317	0.253807	395	394	-23.6258	0	395	394	10.7128	0.751269	395	394	19.0058	0	395	394	23.0447	0.903553	395	394	40.8838	0
396	395	-20.5894	0.101523	396	395	-36.4355	0.101523	396	395	-13.3508	0.253807	396	395	-23.6258	0.253807	396	395	10.74	0.751269	396	395	19.0058	0.751269	396	395	23.1032	0.903553	396	395	40.8838	0.903553
397	396	-20.6416	0.101523	397	396	-36.4355	0	397	396	-13.3846	0.253807	397	396	-23.6258	0	397	396	10.7672	0.751269	397	396	19.0058	0	397	396	23.1616	0.903553	397	396	40.8838	0
398	397	-20.6937	0.101523	398	397	-36.4355	0.101523	398	397	-13.4184	0.253807	398	397	-23.6258	0.253807	398	397	10.7944	0.751269	398	397	19.0058	0.751269	398	397	23.2201	0.903553	398	397	40.8838	0.903553
399	398	-20.7458	0.101523	399	398	-36.4355	0	399	398	-13.4522	0.253807	399	398	-23.6258	0	399	398	10.8216	0.751269	399	398	19.0058	0	399	398	23.2786	0.903553	399	398	40.8838	0
400	399	-20.7979	0.101523	400	399	-36.4355	0.101523	400	399	-13.486	0.253807	400	399	-23.6258	0.253807	400	399	10.8488	0.751269	400	399	19.0058	0.751269	400	399	23.3371	0.903553	400	399	40.8838	0.903553
401	400	-20.8501	0.101523	401	400	-36.4355	0	401	400	-13.5198	0.253807	401	400	-23.6258	0	401	400	10.876	0.751269	401	400	19.0058	0	401	400	23.3956	0.903553	401	400	40.8838	0
402	401	-20.9022	0.101523	402	401	-36.4355	0.101523	402	401	-13.5536	0.253807	402	401	-23.6258	0.253807	402	401	10.9032	0.751269	402	401	19.0058	0.751269	402	401	23.4541	0.903553	402	401	40.8838	0.903553
403	402	-20.9543	0.101523	403	402	-36.4355	0	403	402	-13.5874	0.253807	403	402	-23.6258	0	403	402	10.9303	0.751269	403	402	19.0058	0	403	402	23.5126	0.903553	403	402	40.8838	0
404	403	-21.0064	0.101523	404	403	-36.4355	0.101523	404	403	-13.6212	0.253807	404	403	-23.6258	0.253807	404	403	10.9575	0.751269	404	403	19.0058	0.751269	404	403	23.5711	0.903553	404	403	40.8838	0.903553
405	404	-21.0586	0.101523	405	404	-36.4355	0	405	404	-13.655	0.253807	405	404	-23.6258	0	405	404	10.9847	0.751269	405	404	19.0058	0	405	404	23.6296	0.903553	405	404	40.8838	0
406	405	-21.1107	0.101523	406	405	-36.4355	0.101523	406	405	-13.6888	0.253807	406	405	-23.6258	0.253807	406	405	11.0119	0.751269	406	405	19.0058	0.751269	406	405	23.688	0.903553	406	405	40.8838	0.903553
407	406	-21.1628	0.101523	407	406	-36.4355	0	407	406	-13.7226	0.253807	407	406	-23.6258	0	407	406	11.0391	0.751269	407	406	19.0058	0	407	406	23.7465	0.903553	407	406	40.8838	0
408	407	-21.2149	0.101523	408	407	-36.4355	0.101523	408	407	-13.7564	0.253807	408	407	-23.6258	0.253807	408	407	11.0663	0.751269	408	407	19.0058	0.751269	408	407	23.805	0.903553	408	407	40.8838	0.903553
409	408	-21.2671	0.101523	409	408	-36.4355	0	409	408	-13.7902	0.253807	409	408	-23.6258	0	409	408	11.0935	0.751269	409	408	19.0058	0	409	408	23.8635	0.903553	409	408	40.8838	0
410	409	-21.3192	0.101523	410	409	-36.4355	0.101523	410	409	-13.824	0.253807	410	409	-23.6258	0.253807	410	409	11.1207	0.751269	410	409	19.0058	0.751269	410	409	23.922	0.903553	410	409	40.8838	0.903553
411	410	-21.3713	0.101523	411	410	-36.4355	0	411	410	-13.8578	0.253807	411	410	-23.6258	0	411	410	11.1479	0.751269	411	410	19.0058	0	411	410	23.9805	0.903553	411	410	40.8838	0
412	411	-21.4234	0.101523	412	411	-36.4355	0.101523	412	411	-13.8916	0.253807	412	411	-23.6258	0.253807	412	411	11.1751	0.751269	412	411	19.0058	0.751269	412	411	24.039	0.903553	412	411	40.8838	0.903553
413	412	-21.4756	0.101523	413	412	-36.4355	0	413	412	-13.9254	0.253807	413	412	-23.6258	0	413	412	11.2022	0.751269	413	412	19.0058	0	413	412	24.0975	0.903553	413	412	40.8838	0
414	413	-21.5277	0.101523	414	413	-36.4355	0.101523	414	413	-13.9592	0.253807	414	413	-23.6258	0.253807	414	413	11.2294	0.751269	414	413	19.0058	0.751269	414	413	24.156	0.903553	414	413	40.8838	0.903553
415	414	-21.5798	0.101523	415	414	-36.4355	0	415	414	-13.993	0.253807	415	414	-23.6258	0	415	414	11.2566	0.751269	415	414	19.0058	0	415	414	24.2144	0.903553	415	414	40.8838	0
416	415	-21.6319	0.101523	416	415	-36.4355	0.101523	416	415	-14.0268	0.253807	416	415	-23.6258	0.253807	416	415	11.2838	0.751269	416	415	19.0058	0.751269	416	415	24.2729	0.903553	416	415	40.8838	0.903553
417	416	-21.6841	0.101523	417	416	-36.4355	0	417	416	-14.0606	0.253807	417	416	-23.6258	0	417	416	11.311	0.751269	417	416	19.0058	0	417	416	24.3314	0.903553	417	416	40.8838	0
418	417	-21.7362	0.101523	418	417	-36.4355	0.101523	418	417	-14.0944	0.253807	418	417	-23.6258	0.253807	418	417	11.3382	0.751269	418	417	19.0058	0.751269	418	417	24.3899	0.903553	418	417	40.8838	0.903553
419	418	-21.7883	0.101523	419	418	-36.4355	0	419	418	-14.1282	0.253807	419	418	-23.6258	0	419	418	11.3654	0.751269	419	418	19.0058	0	419	418	24.4484	0.903553	419	418	40.8838	0
420	419	-21.8404	0.101523	420	419	-36.4355	0.101523	420	419	-14.162	0.253807	420	419	-23.6258	0.253807	420	419	11.3926	0.751269	420	419	19.0058	0.751269	420	419	24.5069	0.903553	420	419	40.8838	0.903553
421	420	-21.8926	0.101523	421	420	-36.4355	0	421	420	-14.1958	0.253807	421	420	-23.6258	0	421	420	11.4198	0.751269	421	420	19.0058	0	421	420	24.5654	0.903553	421	420	40.8838	0
422	421	-21.9447	0.101523	422	421	-36.4355	0.101523	422	421	-14.2296	0.253807	422	421	-23.6258	0.253807	422	421	11.447	0.751269	422	421	19.0058	0.751269	422	421	24.6239	0.903553	422	421	40.8838	0.903553
423	422	-21.9968	0.101523	423	422	-36.4355	0	423	422	-14.2634	0.253807	423	422	-23.6258	0	423	422	11.4741	0.751269	423	422	19.0058	0	423	422	24.6824	0.903553	423	422	40.8838	0
424	423	-22.0489	0.101523	424	423	-36.4355	0.101523	424	423	-14.2972	0.253807	424	423	-23.6258	0.253807	424	423	11.5013	0.751269	424	423	19.0058	0.751269	424	423	24.7408	0.903553	424	423	40.8838	0.903553
425	424	-22.1011	0.101523	425	424	-36.4355	0	425	424	-14.331	0.253807	425	424	-23.6258	0	425	424	11.5285	0.751269	425	424	19.0058	0	425	424	24.7993	0.903553	425	424	40.8838	0
426	425	-22.1532	0.101523	426	425	-36.4355	0.101523	426	425	-14.3648	0.253807	426	425	-23.6258	0.253807	426	425	11.5557	0.751269	426	425	19.0058	0.751269	426	425	24.8578	0.903553	426	425	40.8838	0.903553
427	426	-22.2053	0.101523	427	426	-36.4355	0	427	426	-14.3986	0.253807	427	426	-23.6258	0	427	426	11.5829	0.751269	427	426	19.0058	0	427	426	24.9163	0.903553	427	426	40.8838	0
428	427	-22.2574	0.101523	428	427	-36.4355	0.101523	428	427	-14.4324	0.253807	428	427	-23.6258	0.253807	428	427	11.6101	0.751269	428	427	19.0058	0.751269	428	427	24.9748	0.903553	428	427	40.8838	0.903553
429	428	-22.3096	0.101523	429	428	-36.4355	0	429	428	-14.4662	0.253807	429	428	-23.6258	0	429	428	11.6373	0.751269	429	428	19.0058	0	429	428	25.0333	0.903553	429	428	40.8838	0
430	429	-22.3617	0.101523	430	429	-36.4355	0.101523	430	429	-14.5	0.253807	430	429	-23.6258	0.253807	430	429	11.6645	0.751269	430	429	19.0058	0.751269	430	429	25.0918	0.903553	430	429	40.8838	0.903553
431	430	-22.4138	0.101523	431	430	-36.4355	0	431	430	-14.5338	0.253807	431	430	-23.6258	0	431	430	11.6917	0.751269	431	430	19.0058	0	431	430	25.1503	0.903553	431	430	40.8838	0
432	431	-22.4659	0.101523	432	431	-36.4355	0.101523	432	431	-14.5676	0.253807	432	431	-23.6258	0.253807	432	431	11.7189	0.751269	432	431	19.0058	0.751269	432	431	25.2088	0.903553	432	431	40.8838	0.903553
433	432	-22.5181	0.101523	433	432	-36.4355	0	433	432	-14.6014	0.253807	433	432	-23.6258	0	433	432	11.746	0.751269	433	432	19.0058	0	433	432	25.2672	0.903553	433	432	40.8838	0
434	433	-22.5702	0.101523	434	433	-36.4355	0.101523	434	433	-14.6352	0.253807	434	433	-23.6258	0.253807	434	433	11.7732	0.751269	434	433	19.0058	0.751269	434	433	25.3257	0.903553	434	433	40.8838	0.903553
435	434	-22.6223	0.101523	435	434	-36.4355	0	435	434	-14.669	0.253807	435	434	-23.6258	0	435	434	11.8004	0.751269	435	434	19.0058	0	435	434	25.3842	0.903553	435	434	40.8838	0
436	435	-22.6744	0.101523	436	435	-36.4355	0.101523	436	435	-14.7028	0.253807	436	435	-23.6258	0.253807	436	435	11.8276	0.751269	436	435	19.0058	0.751269	436	435	25.4427	0.903553	436	435	40.8838	0.903553
437	436	-22.7266	0.101523	437	436	-36.4355	0	437	436	-14.7366	0.253807	437	436	-23.6258	0	437	436	11.8548	0.751269	437	436	19.0058	0	437	436	25.5012	0.903553	437	436	40.8838	0
438	437	-22.7787	0.101523	438	437	-36.4355	0.101523	438	437	-14.7704	0.253807	438	437	-23.6258	0.253807	438	437	11.882	0.751269	438	437	19.0058	0.751269	438	437	25.5597	0.903553	438	437	40.8838	0.903553
439	438	-22.8308	0.101523	439	438	-36.4355	0	439	438	-14.8042	0.253807	439	438	-23.6258	0	439	438	11.9092	0.751269	439	438	19.0058	0	439	438	25.6182	0.903553	439	438	40.8838	0
440	439	-22.8829	0.101523	440	439	-36.4355	0.101523	440	439	-14.838	0.253807	440	439	-23.6258	0.253807	440	439	11.9364	0.751269	440	439	19.0058	0.751269	440	439	25.6767	0.903553	440	439	40.8838	0.903553
441	440	-22.9351	0.101523	441	440	-36.4355	0	441	440	-14.8718	0.253807	441	440	-23.6258	0	441	440	11.9636	0.751269	441	440	19.0058	0	441	440	25.7352	0.903553	441	440	40.8838	0
442	441	-22.9872	0.101523	442	441	-36.4355	0.101523	442	441	-14.9056	0.253807	442	441	-23.6258	0.253807	442	441	11.9908	0.751269	442	441	19.0058	0.751269	442	441	25.7936	0.903553	442	441	40.8838	0.903553
443	442	-23.0393	0.101523	443	442	-36.4355	0	443	442	-14.9394	0.253807	443	442	-23.6258	0	443	442	12.0179	0.751269	443	442	19.0058	0	443	442	25.8521	0.903553	443	442	40.8838	0
444	443	-23.0914	0.101523	444	443	-36.4355	0.101523	444	443	-14.9732	0.253807	444	443	-23.6258	0.253807	444	443	12.0451	0.751269	444	443	19.0058	0.751269	444	443	25.9106	0.903553	444	443	40.8838	0.903553
445	444	-23.1436	0.101523	445	444	-36.4355	0	445	444	-15.007	0.253807	445	444	-23.6258	0	445	444	12.0723	0.751269	445	444	19.0058	0	445	444	25.9691	0.903553	445	444	40.8838	0
446	445	-23.1957	0.101523	446	445	-36.4355	0.101523	446	445	-15.0408	0.253807	446	445	-23.6258	0.253807	446	445	12.0995	0.751269	446	445	19.0058	0.751269	446	445	26.0276	0.903553	446	445	40.8838	0.903553
447	446	-23.2478	0.101523	447	446	-36.4355	0	447	446	-15.0746	0.253807	447	446	-23.6258	0	447	446	12.1267	0.751269	447	446	19.0058	0	447	446	26.0861	0.903553	447	446	40.8838	0
448	447	-23.2999	0.101523	448	447	-36.4355	0.101523	448	447	-15.1084	0.253807	448	447	-23.6258	0.253807	448	447	12.1539	0.751269	448	447	19.0058	0.751269	448	447	26.1446	0.903553	448	447	40.8838	0.903553
449	448	-23.3521	0.101523	449	448	-36.4355	0	449	448	-15.1422	0.253807	449	448	-23.6258	0	449	448	12.1811	0.751269	449	448	19.0058	0	449	448	26.2031	0.903553	449	448	40.8838	0
450	449	-23.4042	0.101523	450	449	-36.4355	0.101523	450	449	-15.176	0.253807	450	449	-23.6258	0.253807	450	449	12.2083	0.751269	450	449	19.0058	0.751269	450	449	26.2616	0.903553	450	449	40.8838	0.903553
451	450	-23.4563	0.101523	451	450	-36.4355	0	451	450	-15.2098	0.253807	451	450	-23.6258	0	451	450	12.2355	0.751269	451	450	19.0058	0	451	450	26.32	0.903553	451	450	40.8838	0
452	451	-23.5084	0.101523	452	451	-36.4355	0.101523	452	451	-15.2436	0.253807	452	451	-23.6258	0.253807	452	451	12.2627	0.751269	452	451	19.0058	0.751269	452	451	26.3785	0.903553	452	451	40.8838	0.903553
453	452	-23.5606	0.101523	453	452	-36.4355	0	453	452	-15.2774	0.253807	453	452	-23.6258	0	453	452	12.2898	0.751269	453	452	19.0058	0	453	452	26.437	0.903553	453	452	40.8838	0
454	453	-23.6127	0.101523	454	453	-36.4355	0.101523	454	453	-15.3112	0.253807	454	453	-23.6258	0.253807	454	453	12.317	0.751269	454	453	19.0058	0.751269	454	453	26.4955	0.903553	454	453	40.8838	0.903553
455	454	-23.6648	0.101523	455	454	-36.4355	0	455	454	-15.345	0.253807	455	454	-23.6258	0	455	454	12.3442	0.751269	455	454	19.0058	0	455	454	26.554	0.903553	455	454	40.8838	0
456	455	-23.7169	0.101523	456	455	-36.4355	0.101523	456	455	-15.3788	0.253807	456	455	-23.6258	0.253807	456	455	12.3714	0.751269	456	455	19.0058	0.751269	456	455	26.6125	0.903553	456	455	40.8838	0.903553
457	456	-23.7691	0.101523	457	456	-36.4355	0	457	456	-15.4126	0.253807	457	456	-23.6258	0	457	456	12.3986	0.751269	457	456	19.0058	0	457	456	26.671	0.903553	457	456	40.8838	0
458	457	-23.8212	0.101523	458	457	-36.4355	0.101523	458	457	-15.4464	0.253807	458	457	-23.6258	0.253807	458	457	12.4258	0.751269	458	457	19.0058	0.751269	458	457	26.7295	0.903553	458	457	40.8838	0.903553
459	458	-23.8733	0.101523	459	458	-36.4355	0	459	458	-15.4802	0.253807	459	458	-23.6258	0	459	458	12.453	0.751269	459	458	19.0058	0	459	458	26.788	0.903553	459	458	40.8838	0
460	459	-23.9254	0.101523	460	459	-36.4355	0.101523	460	459	-15.514	0.253807	460	459	-23.6258	0.253807	460	459	12.4802	0.751269	460	459	19.0058	0.751269	460	459	26.8465	0.903553	460	459	40.8838	0.903553
461	460	-23.9776	0.101523	461	460	-36.4355	0	461	460	-15.5478	0.253807	461	460	-23.6258	0	461	460	12.5074	0.751269	461	460	19.0058	0	461	460	26.9049	0.903553	461	460	40.8838	0
462	461	-24.0297	0.101523	462	461	-36.4355	0.101523	462	461	-15.5816	0.253807	462	461	-23.6258	0.253807	462	461	12.5346	0.751269	462	461	19.0058	0.751269	462	461	26.9634	0.903553	462	461	40.8838	0.903553
463	462	-24.0818	0.101523	463	462	-36.4355	0	463	462	-15.6154	0.253807	463	462	-23.6258	0	463	462	12.5617	0.751269	463	462	19.0058	0	463	462	27.0219	0.903553	463	462	40.8838	0
464	463	-24.1339	0.101523	464	463	-36.4355	0.101523	464	463	-15.6492	0.253807	464	463	-23.6258	0.253807	464	463	12.5889	0.751269	464	463	19.0058	0.751269	464	463	27.0804	0.903553	464	463	40.8838	0.903553
465	464	-24.1861	0.101523	465	464	-36.4355	0	465	464	-15.683	0.253807	465	464	-23.6258	0	465	464	12.6161	0.751269	465	464	19.0058	0	465	464	27.1389	0.903553	465	464	40.8838	0
466	465	-24.2382	0.101523	466	465	-36.4355	0.101523	466	465	-15.7168	0.253807	466	465	-23.6258	0.253807	466	465	12.6433	0.751269	466	465	19.0058	0.751269	466	465	27.1974	0.903553	466	465	40.8838	0.903553
467	466	-24.2903	0.101523	467	466	-36.4355	0	467	466	-15.7506	0.253807	467	466	-23.6258	0	467	466	12.6705	0.751269	467	466	19.0058	0	467	466	27.2559	0.903553	467	466	40.8838	0
468	467	-24.3424	0.101523	468	467	-36.4355	0.101523	468	467	-15.7844	0.253807	468	467	-23.6258	0.253807	468	467	12.6977	0.751269	468	467	19.0058	0.751269	468	467	27.3144	0.903553	468	467	40.8838	0.903553
469	468	-24.3946	0.101523	469	468	-36.4355	0	469	468	-15.8181	0.253807	469	468	-23.6258	0	469	468	12.7249	0.751269	469	468	19.0058	0	469	468	27.3729	0.903553	469	468	40.8838	0
470	469	-24.4467	0.101523	470	469	-36.4355	0.101523	470	469	-15.8519	0.253807	470	469	-23.6258	0.253807	470	469	12.7521	0.751269	470	469	19.0058	0.751269	470	469	27.4313	0.903553	470	469	40.8838	0.903553
471	470	-24.4988	0.101523	471	470	-36.4355	0	471	470	-15.8857	0.253807	471	470	-23.6258	0	471	470	12.7793	0.751269	471	470	19.0058	0	471	470	27.4898	0.903553	471	470	40.8838	0
472	471	-24.5509	0.101523	472	471	-36.4355	0.101523	472	471	-15.9195	0.253807	472	471	-23.6258	0.253807	472	471	12.8065	0.751269	472	471	19.0058	0.751269	472	471	27.5483	0.903553	472	471	40.8838	0.903553
473	472	-24.6031	0.101523	473	472	-36.4355	0	473	472	-15.9533	0.253807	473	472	-23.6258	0	473	472	12.8336	0.751269	473	472	19.0058	0	473	472	27.6068	0.903553	473	472	40.8838	0
474	473	-24.6552	0.101523	474	473	-36.4355	0.101523	474	473	-15.9871	0.253807	474	473	-23.6258	0.253807	474	473	12.8608	0.751269	474	473	19.0058	0.751269	474	473	27.6653	0.903553	474	473	40.8838	0.903553
475	474	-24.7073	0.101523	475	474	-36.4355	0	475	474	-16.0209	0.253807	475	474	-23.6258	0	475	474	12.888	0.751269	475	474	19.0058	0	475	474	27.7238	0.903553	475	474	40.8838	0
476	475	-24.7594	0.101523	476	475	-36.4355	0.101523	476	475	-16.0547	0.253807	476	475	-23.6258	0.253807	476	475	12.9152	0.751269	476	475	19.0058	0.751269	476	475	27.7823	0.903553	476	475	40.8838	0.903553
477	476	-24.8116	0.101523	477	476	-36.4355	0	477	476	-16.0885	0.253807	477	476	-23.6258	0	477	476	12.9424	0.751269	477	476	19.0058	0	477	476	27.8408	0.903553	477	476	40.8838	0
478	477	-24.8637	0.101523	478	477	-36.4355	0.101523	478	477	-16.1223	0.253807	478	477	-23.6258	0.253807	478	477	12.9696	0.751269	478	477	19.0058	0.751269	478	477	27.8993	0.903553	478	477	40.8838	0.903553
479	478	-24.9158	0.101523	479	478	-36.4355	0	479	478	-16.1561	0.253807	479	478	-23.6258	0	479	478	12.9968	0.751269	479	478	19.0058	0	479	478	27.9577	0.903553	479	478	40.8838	0
480	479	-24.9679	0.101523	480	479	-36.4355	0.101523	480	479	-16.1899	0.253807	480	479	-23.6258	0.253807	480	479	13.024	0.751269	480	479	19.0058	0.751269	480	479	28.0162	0.903553	480	479	40.8838	0.903553
481	480	-25.0201	0.101523	481	480	-36.4355	0	481	480	-16.2237	0.253807	481	480	-23.6258	0	481	480	13.0512	0.751269	481	480	19.0058	0	481	480	28.0747	0.903553	481	480	40.8838	0
482	481	-25.0722	0.101523	482	481	-36.4355	0.101523	482	481	-16.2575	0.253807	482	481	-23.6258	0.253807	482	481	13.0784	0.751269	482	481	19.0058	0.751269	482	481	28.1332	0.903553	482	481	40.8838	0.903553
483	482	-25.1243	0.101523	483	482	-36.4355	0	483	482	-16.2913	0.253807	483	482	-23.6258	0	483	482	13.1055	0.751269	483	482	19.0058	0	483	482	28.1917	0.903553	483	482	40.8838	0
484	483	-25.1764	0.101523	484	483	-36.4355	0.101523	484	483	-16.3251	0.253807	484	483	-23.6258	0.253807	484	483	13.1327	0.751269	484	483	19.0058	0.751269	484	483	28.2502	0.903553	484	483	40.8838	0.903553
485	484	-25.2286	0.101523	485	484	-36.4355	0	485	484	-16.3589	0.253807	485	484	-23.6258	0	485	484	13.1599	0.751269	485	484	19.0058	0	485	484	28.3087	0.903553	485	484	40.8838	0
486	485	-25.2807	0.101523	486	485	-36.4355	0.101523	486	485	-16.3927	0.253807	486	485	-23.6258	0.253807	486	485	13.1871	0.751269	486	485	19.0058	0.751269	486	485	28.3672	0.903553	486	485	40.8838	0.903553
487	486	-25.3328	0.101523	487	486	-36.4355	0	487	486	-16.4265	0.253807	487	486	-23.6258	0	487	486	13.2143	0.751269	487	486	19.0058	0	487	486	28.4257	0.903553	487	486	40.8838	0
488	487	-25.3849	0.101523	488	487	-36.4355	0.101523	488	487	-16.4603	0.253807	488	487	-23.6258	0.253807	488	487	13.2415	0.751269	488	487	19.0058	0.751269	488	487	28.4841	0.903553	488	487	40.8838	0.903553
489	488	-25.4371	0.101523	489	488	-36.4355	0	489	488	-16.4941	0.253807	489	488	-23.6258	0	489	488	13.2687	0.751269	489	488	19.0058	0	489	488	28.5426	0.903553	489	488	40.8838	0
490	489	-25.4892	0.101523	490	489	-36.4355	0.101523	490	489	-16.5279	0.253807	490	489	-23.6258	0.253807	490	489	13.2959	0.751269	490	489	19.0058	0.751269	490	489	28.6011	0.903553	490	489	40.8838	0.903553
491	490	-25.5413	0.101523	491	490	-36.4355	0	491	490	-16.5617	0.253807	491	490	-23.6258	0	491	490	13.3231	0.751269	491	490	19.0058	0	491	490	28.6596	0.903553	491	490	40.8838	0
492	491	-25.5934	0.101523	492	491	-36.4355	0.101523	492	491	-16.5955	0.253807	492	491	-23.6258	0.253807	492	491	13.3503	0.751269	492	491	19.0058	0.751269	492	491	28.7181	0.903553	492	491	40.8838	0.903553
493	492	-25.6456	0.101523	493	492	-36.4355	0	493	492	-16.6293	0.253807	493	492	-23.6258	0	493	492	13.3774	0.751269	493	492	19.0058	0	493	492	28.7766	0.903553	493	492	40.8838	0
494	493	-25.6977	0.101523	494	493	-36.4355	0.101523	494	493	-16.6631	0.253807	494	493	-23.6258	0.253807	494	493	13.4046	0.751269	494	493	19.0058	0.751269	494	493	28.8351	0.903553	494	493	40.8838	0.903553
495	494	-25.7498	0.101523	495	494	-36.4355	0	495	494	-16.6969	0.253807	495	494	-23.6258	0	495	494	13.4318	0.751269	495	494	19.0058	0	495	494	28.8936	0.903553	495	494	40.8838	0
496	495	-25.8019	0.101523	496	495	-36.4355	0.101523	496	495	-16.7307	0.253807	496	495	-23.6258	0.253807	496	495	13.459	0.751269	496	495	19.0058	0.751269	496	495	28.9521	0.903553	496	495	40.8838	0.903553
497	496	-25.8541	0.101523	497	496	-36.4355	0	497	496	-16.7645	0.253807	497	496	-23.6258	0	497	496	13.4862	0.751269	497	496	19.0058	0	497	496	29.0105	0.903553	497	496	40.8838	0
498	497	-25.9062	0.101523	498	497	-36.4355	0.101523	498	497	-16.7983	0.253807	498	497	-23.6258	0.253807	498	497	13.5134	0.751269	498	497	19.0058	0.751269	498	497	29.069	0.903553	498	497	40.8838	0.903553
499	498	-25.9583	0.101523	499	498	-36.4355	0	499	498	-16.8321	0.253807	499	498	-23.6258	0	499	498	13.5406	0.751269	499	498	19.0058	0	499	498	29.1275	0.903553	499	498	40.8838	0
500	499	-26.0104	0.101523	500	499	-36.4355	0.101523	500	499	-16.8659	0.253807	500	499	-23.6258	0.253807	500	499	13.5678	0.751269	500	499	19.0058	0.751269	500	499	29.186	0.903553	500	499	40.8838	0.903553
501	500	-26.0626	0.101523	501	500	-36.4355	0	501	500	-16.8997	0.253807	501	500	-23.6258	0	501	500	13.595	0.751269	501	500	19.0058	0	501	500	29.2445	0.903553	501	500	40.8838	0
502	501	-26.1147	0.101523	502	501	-36.4355	0.101523	502	501	-16.9335	0.253807	502	501	-23.6258	0.253807	502	501	13.6221	0.751269	502	501	19.0058	0.751269	502	501	29.303	0.903553	502	501	40.8838	0.903553
503	502	-26.1668	0.101523	503	502	-36.4355	0	503	502	-16.9673	0.253807	503	502	-23.6258	0	503	502	13.6493	0.751269	503	502	19.0058	0	503	502	29.3615	0.903553	503	502	40.8838	0
504	503	-26.2189	0.101523	504	503	-36.4355	0.101523	504	503	-17.0011	0.253807	504	503	-23.6258	0.253807	504	503	13.6765	0.751269	504	503	19.0058	0.751269	504	503	29.42	0.903553	504	503	40.8838	0.903553
505	504	-26.2711	0.101523	505	504	-36.4355	0	505	504	-17.0349	0.253807	505	504	-23.6258	0	505	504	13.7037	0.751269	505	504	19.0058	0	505	504	29.4785	0.903553	505	504	40.8838	0
506	505	-26.3232	0.101523	506	505	-36.4355	0.101523	506	505	-17.0687	0.253807	506	505	-23.6258	0.253807	506	505	13.7309	0.751269	506	505	19.0058	0.751269	506	505	29.5369	0.903553	506	505	40.8838	0.903553
507	506	-26.3753	0.101523	507	506	-36.4355	0	507	506	-17.1025	0.253807	507	506	-23.6258	0	507	506	13.7581	0.751269	507	506	19.0058	0	507	506	29.5954	0.903553	507	506	40.8838	0
508	507	-26.4274	0.101523	508	507	-36.4355	0.101523	508	507	-17.1363	0.253807	508	507	-23.6258	0.253807	508	507	13.7853	0.751269	508	507	19.0058	0.751269	508	507	29.6539	0.903553	508	507	40.8838	0.903553
509	508	-26.4796	0.101523	509	508	-36.4355	0	509	508	-17.1701	0.253807	509	508	-23.6258	0	509	508	13.8125	0.751269	509	508	19.0058	0	509	508	29.7124	0.903553	509	508	40.8838	0
510	509	-26.5317	0.101523	510	509	-36.4355	0.101523	510	509	-17.2039	0.253807	510	509	-23.6258	0.253807	510	509	13.8397	0.751269	510	509	19.0058	0.751269	510	509	29.7709	0.903553	510	509	40.8838	0.903553
511	510	-26.5838	0.101523	511	510	-36.4355	0	511	510	-17.2377	0.253807	511	510	-23.6258	0	511	510	13.8669	0.751269	511	510	19.0058	0	511	510	29.8294	0.903553	511	510	40.8838	0
512	511	-26.6359	0.101523	512	511	-36.4355	0.101523	512	511	-17.2715	0.253807	512	511	-23.6258	0.253807	512	511	13.894	0.751269	512	511	19.0058	0.751269	512	511	29.8879	0.903553	512	511	40.8838	0.903553
513	512	-26.6881	0.101523	513	512	-36.4355	0	513	512	-17.3053	0.253807	513	512	-23.6258	0	513	512	13.9212	0.751269	513	512	19.0058	0	513	512	29.9464	0.903553	513	512	40.8838	0
514	513	-26.7402	0.101523	514	513	-36.4355	0.101523	514	513	-17.3391	0.253807	514	513	-23.6258	0.253807	514	513	13.9484	0.751269	514	513	19.0058	0.751269	514	513	30.0049	0.903553	514	513	40.8838	0.903553
515	514	-26.7923	0.101523	515	514	-36.4355	0	515	514	-17.3729	0.253807	515	514	-23.6258	0	515	514	13.9756	0.751269	515	514	19.0058	0	515	514	30.0633	0.903553	515	514	40.8838	0
516	515	-26.8444	0.101523	516	515	-36.4355	0.101523	516	515	-17.4067	0.253807	516	515	-23.6258	0.253807	516	515	14.0028	0.751269	516	515	19.0058	0.751269	516	515	30.1218	0.903553	516	515	40.8838	0.903553
517	516	-26.8966	0.101523	517	516	-36.4355	0	517	516	-17.4405	0.253807	517	516	-23.6258	0	517	516	14.03	0.751269	517	516	19.0058	0	517	516	30.1803	0.903553	517	516	40.8838	0
518	517	-26.9487	0.101523	518	517	-36.4355	0.101523	518	517	-17.4743	0.253807	518	517	-23.6258	0.253807	518	517	14.0572	0.751269	518	517	19.0058	0.751269	518	517	30.2388	0.903553	518	517	40.8838	0.903553
519	518	-27.0008	0.101523	519	518	-36.4355	0	519	518	-17.5081	0.253807	519	518	-23.6258	0	519	518	14.0844	0.751269	519	518	19.0058	0	519	518	30.2973	0.903553	519	518	40.8838	0
520	519	-27.0529	0.101523	520	519	-36.4355	0.101523	520	519	-17.5419	0.253807	520	519	-23.6258	0.253807	520	519	14.1116	0.751269	520	519	19.0058	0.751269	520	519	30.3558	0.903553	520	519	40.8838	0.903553
521	520	-27.1051	0.101523	521	520	-36.4355	0	521	520	-17.5757	0.253807	521	520	-23.6258	0	521	520	14.1388	0.751269	521	520	19.0058	0	521	520	30.4143	0.903553	521	520	40.8838	0
522	521	-27.1572	0.101523	522	521	-36.4355	0.101523	522	521	-17.6095	0.253807	522	521	-23.6258	0.253807	522	521	14.1659	0.751269	522	521	19.0058	0.751269	522	521	30.4728	0.903553	522	521	40.8838	0.903553
523	522	-27.2093	0.101523	523	522	-36.4355	0	523	522	-17.6433	0.253807	523	522	-23.6258	0	523	522	14.1931	0.751269	523	522	19.0058	0	523	522	30.5313	0.903553	523	522	40.8838	0
524	523	-27.2614	0.101523	524	523	-36.4355	0.101523	524	523	-17.6771	0.253807	524	523	-23.6258	0.253807	524	523	14.2203	0.751269	524	523	19.0058	0.751269	524	523	30.5897	0.903553	524	523	40.8838	0.903553
525	524	-27.3136	0.101523	525	524	-36.4355	0	525	524	-17.7109	0.253807	525	524	-23.6258	0	525	524	14.2475	0.751269	525	524	19.0058	0	525	524	30.6482	0.903553	525	524	40.8838	0
526	525	-27.3657	0.101523	526	525	-36.4355	0.101523	526	525	-17.7447	0.253807	526	525	-23.6258	0.253807	526	525	14.2747	0.751269	526	525	19.0058	0.751269	526	525	30.7067	0.903553	526	525	40.8838	0.903553
527	526	-27.4178	0.101523	527	526	-36.4355	0	527	526	-17.7785	0.253807	527	526	-23.6258	0	527	526	14.3019	0.751269	527	526	19.0058	0	527	526	30.7652	0.903553	527	526	40.8838	0
528	527	-27.4699	0.101523	528	527	-36.4355	0.101523	528	527	-17.8123	0.253807	528	527	-23.6258	0.253807	528	527	14.3291	0.751269	528	527	19.0058	0.751269	528	527	30.8237	0.903553	528	527	40.8838	0.903553
529	528	-27.5221	0.101523	529	528	-36.4355	0	529	528	-17.8461	0.253807	529	528	-23.6258	0	529	528	14.3563	0.751269	529	528	19.0058	0	529	528	30.8822	0.903553	529	528	40.8838	0
530	529	-27.5742	0.101523	530	529	-36.4355	0.101523	530	529	-17.8799	0.253807	530	529	-23.6258	0.253807	530	529	14.3835	0.751269	530	529	19.0058	0.751269	530	529	30.9407	0.903553	530	529	40.8838	0.903553
531	530	-27.6263	0.101523	531	530	-36.4355	0	531	530	-17.9137	0.253807	531	530	-23.6258	0	531	530	14.4107	0.751269	531	530	19.0058	0	531	530	30.9992	0.903553	531	530	40.8838	0
532	531	-27.6784	0.101523	532	531	-36.4355	0.101523	532	531	-17.9475	0.253807	532	531	-23.6258	0.253807	532	531	14.4378	0.751269	532	531	19.0058	0.751269	532	531	31.0577	0.903553	532	531	40.8838	0.903553
533	532	-27.7306	0.101523	533	532	-36.4355	0	533	532	-17.9813	0.253807	533	532	-23.6258	0	533	532	14.465	0.751269	533	532	19.0058	0	533	532	31.1161	0.903553	533	532	40.8838	0
534	533	-27.7827	0.101523	534	533	-36.4355	0.101523	534	533	-18.0151	0.253807	534	533	-23.6258	0.253807	534	533	14.4922	0.751269	534	533	19.0058	0.751269	534	533	31.1746	0.903553	534	533	40.8838	0.903553
535	534	-27.8348	0.101523	535	534	-36.4355	0	535	534	-18.0489	0.253807	535	534	-23.6258	0	535	534	14.5194	0.751269	535	534	19.0058	0	535	534	31.2331	0.903553	535	534	40.8838	0
536	535	-27.8869	0.101523	536	535	-36.4355	0.101523	536	535	-18.0827	0.253807	536	535	-23.6258	0.253807	536	535	14.5466	0.751269	536	535	19.0058	0.751269	536	535	31.2916	0.903553	536	535	40.8838	0.903553
537	536	-27.9391	0.101523	537	536	-36.4355	0	537	536	-18.1165	0.253807	537	536	-23.6258	0	537	536	14.5738	0.751269	537	536	19.0058	0	537	536	31.3501	0.903553	537	536	40.8838	0
538	537	-27.9912	0.101523	538	537	-36.4355	0.101523	538	537	-18.1503	0.253807	538	537	-23.6258	0.253807	538	537	14.601	0.751269	538	537	19.0058	0.751269	538	537	31.4086	0.903553	538	537	40.8838	0.903553
539	538	-28.0433	0.101523	539	538	-36.4355	0	539	538	-18.1841	0.253807	539	538	-23.6258	0	539	538	14.6282	0.751269	539	538	19.0058	0	539	538	31.4671	0.903553	539	538	40.8838	0
540	539	-28.0954	0.101523	540	539	-36.4355	0.101523	540	539	-18.2179	0.253807	540	539	-23.6258	0.253807	540	539	14.6554	0.751269	540	539	19.0058	0.751269	540	539	31.5256	0.903553	540	539	40.8838	0.903553
541	540	-28.1476	0.101523	541	540	-36.4355	0	541	540	-18.2517	0.253807	541	540	-23.6258	0	541	540	14.6826	0.751269	541	540	19.0058	0	541	540	31.5841	0.903553	541	540	40.8838	0
542	541	-28.1997	0.101523	542	541	-36.4355	0.101523	542	541	-18.2855	0.253807	542	541	-23.6258	0.253807	542	541	14.7097	0.751269	542	541	19.0058	0.751269	542	541	31.6425	0.903553	542	541	40.8838	0.903553
543	542	-28.2518	0.101523	543	542	-36.4355	0	543	542	-18.3193	0.253807	543	542	-23.6258	0	543	542	14.7369	0.751269	543	542	19.0058	0	543	542	31.701	0.903553	543	542	40.8838	0
544	543	-28.304	0.101523	544	543	-36.4355	0.101523	544	543	-18.3531	0.253807	544	543	-23.6258	0.253807	544	543	14.7641	0.751269	544	543	19.0058	0.751269	544	543	31.7595	0.903553	544	543	40.8838	0.903553
545	544	-28.3561	0.101523	545	544	-36.4355	0	545	544	-18.3869	0.253807	545	544	-23.6258	0	545	544	14.7913	0.751269	545	544	19.0058	0	545	544	31.818	0.903553	545	544	40.8838	0
546	545	-28.4082	0.101523	546	545	-36.4355	0.101523	546	545	-18.4207	0.253807	546	545	-23.6258	0.253807	546	545	14.8185	0.751269	546	545	19.0058	0.751269	546	545	31.8765	0.903553	546	545	40.8838	0.903553
547	546	-28.4603	0.101523	547	546	-36.4355	0	547	546	-18.4545	0.253807	547	546	-23.6258	0	547	546	14.8457	0.751269	547	546	19.0058	0	547	546	31.935	0.903553	547	546	40.8838	0
548	547	-28.5125	0.101523	548	547	-36.4355	0.101523	548	547	-18.4883	0.253807	548	547	-23.6258	0.253807	548	547	14.8729	0.751269	548	547	19.0058	0.751269	548	547	31.9935	0.903553	548	547	40.8838	0.903553
549	548	-28.5646	0.101523	549	548	-36.4355	0	549	548	-18.5221	0.253807	549	548	-23.6258	0	549	548	14.9001	0.751269	549	548	19.0058	0	549	548	32.052	0.903553	549	548	40.8838	0
550	549	-28.6167	0.101523	550	549	-36.4355	0.101523	550	549	-18.5559	0.253807	550	549	-23.6258	0.253807	550	549	14.9273	0.751269	550	549	19.0058	0.751269	550	549	32.1105	0.903553	550	549	40.8838	0.903553
551	550	-28.6688	0.101523	551	550	-36.4355	0	551	550	-18.5897	0.253807	551	550	-23.6258	0	551	550	14.9545	0.751269	551	550	19.0058	0	551	550	32.1689	0.903553	551	550	40.8838	0
552	551	-28.721	0.101523	552	551	-36.4355	0.101523	552	551	-18.6235	0.253807	552	551	-23.6258	0.253807	552	551	14.9816	0.751269	552	551	19.0058	0.751269	552	551	32.2274	0.903553	552	551	40.8838	0.903553
553	552	-28.7731	0.101523	553	552	-36.4355	0	553	552	-18.6573	0.253807	553	552	-23.6258	0	553	552	15.0088	0.751269	553	552	19.0058	0	553	552	32.2859	0.903553	553	552	40.8838	0
554	553	-28.8252	0.101523	554	553	-36.4355	0.101523	554	553	-18.6911	0.253807	554	553	-23.6258	0.253807	554	553	15.036	0.751269	554	553	19.0058	0.751269	554	553	32.3444	0.903553	554	553	40.8838	0.903553
555	554	-28.8773	0.101523	555	554	-36.4355	0	555	554	-18.7249	0.253807	555	554	-23.6258	0	555	554	15.0632	0.751269	555	554	19.0058	0	555	554	32.4029	0.903553	555	554	40.8838	0
556	555	-28.9295	0.101523	556	555	-36.4355	0.101523	556	555	-18.7587	0.253807	556	555	-23.6258	0.253807	556	555	15.0904	0.751269	556	555	19.0058	0.751269	556	555	32.4614	0.903553	556	555	40.8838	0.903553
557	556	-28.9816	0.101523	557	556	-36.4355	0	557	556	-18.7925	0.253807	557	556	-23.6258	0	557	556	15.1176	0.751269	557	556	19.0058	0	557	556	32.5199	0.903553	557	556	40.8838	0
558	557	-29.0337	0.101523	558	557	-36.4355	0.101523	558	557	-18.8263	0.253807	558	557	-23.6258	0.253807	558	557	15.1448	0.751269	558	557	19.0058	0.751269	558	557	32.5784	0.903553	558	557	40.8838	0.903553
559	558	-29.0858	0.101523	559	558	-36.4355	0	559	558	-18.8601	0.253807	559	558	-23.6258	0	559	558	15.172	0.751269	559	558	19.0058	0	559	558	32.6369	0.903553	559	558	40.8838	0
560	559	-29.138	0.101523	560	559	-36.4355	0.101523	560	559	-18.8939	0.253807	560	559	-23.6258	0.253807	560	559	15.1992	0.751269	560	559	19.0058	0.751269	560	559	32.6954	0.903553	560	559	40.8838	0.903553
561	560	-29.1901	0.101523	561	560	-36.4355	0	561	560	-18.9277	0.253807	561	560	-23.6258	0	561	560	15.2264	0.751269	561	560	19.0058	0	561	560	32.7538	0.903553	561	560	40.8838	0
562	561	-29.2422	0.101523	562	561	-36.4355	0.101523	562	561	-18.9615	0.253807	562	561	-23.6258	0.253807	562	561	15.2535	0.751269	562	561	19.0058	0.751269	562	561	32.8123	0.903553	562	561	40.8838	0.903553
563	562	-29.2943	0.101523	563	562	-36.4355	0	563	562	-18.9953	0.253807	563	562	-23.6258	0	563	562	15.2807	0.751269	563	562	19.0058	0	563	562	32.8708	0.903553	563	562	40.8838	0
564	563	-29.3465	0.101523	564	563	-36.4355	0.101523	564	563	-19.0291	0.253807	564	563	-23.6258	0.253807	564	563	15.3079	0.751269	564	563	19.0058	0.751269	564	563	32.9293	0.903553	564	563	40.8838	0.903553
565	564	-29.3986	0.101523	565	564	-36.4355	0	565	564	-19.0629	0.253807	565	564	-23.6258	0	565	564	15.3351	0.751269	565	564	19.0058	0	565	564	32.9878	0.903553	565	564	40.8838	0
566	565	-29.4507	0.101523	566	565	-36.4355	0.101523	566	565	-19.0967	0.253807	566	565	-23.6258	0.253807	566	565	15.3623	0.751269	566	565	19.0058	0.751269	566	565	33.0463	0.903553	566	565	40.8838	0.903553
567	566	-29.5028	0.101523	567	566	-36.4355	0	567	566	-19.1305	0.253807	567	566	-23.6258	0	567	566	15.3895	0.751269	567	566	19.0058	0	567	566	33.1048	0.903553	567	566	40.8838	0
568	567	-29.555	0.101523	568	567	-36.4355	0.101523	568	567	-19.1643	0.253807	568	567	-23.6258	0.253807	568	567	15.4167	0.751269	568	567	19.0058	0.751269	568	567	33.1633	0.903553	568	567	40.8838	0.903553
569	568	-29.6071	0.101523	569	568	-36.4355	0	569	568	-19.1981	0.253807	569	568	-23.6258	0	569	568	15.4439	0.751269	569	568	19.0058	0	569	568	33.2218	0.903553	569	568	40.8838	0
570	569	-29.6592	0.101523	570	569	-36.4355	0.101523	570	569	-19.2319	0.253807	570	569	-23.6258	0.253807	570	569	15.4711	0.751269	570	569	19.0058	0.751269	570	569	33.2802	0.903553	570	569	40.8838	0.903553
571	570	-29.7113	0.101523	571	570	-36.4355	0	571	570	-19.2657	0.253807	571	570	-23.6258	0	571	570	15.4983	0.751269	571	570	19.0058	0	571	570	33.3387	0.903553	571	570	40.8838	0
572	571	-29.7635	0.101523	572	571	-36.4355	0.101523	572	571	-19.2995	0.253807	572	571	-23.6258	0.253807	572	571	15.5254	0.751269	572	571	19.0058	0.751269	572	571	33.3972	0.903553	572	571	40.8838	0.903553
573	572	-29.8156	0.101523	573	572	-36.4355	0	573	572	-19.3333	0.253807	573	572	-23.6258	0	573	572	15.5526	0.751269	573	572	19.0058	0	573	572	33.4557	0.903553	573	572	40.8838	0
574	573	-29.8677	0.101523	574	573	-36.4355	0.101523	574	573	-19.3671	0.253807	574	573	-23.6258	0.253807	574	573	15.5798	0.751269	574	573	19.0058	0.751269	574	573	33.5142	0.903553	574	573	40.8838	0.903553
575	574	-29.9198	0.101523	575	574	-36.4355	0	575	574	-19.4009	0.253807	575	574	-23.6258	0	575	574	15.607	0.751269	575	574	19.0058	0	575	574	33.5727	0.903553	575	574	40.8838	0
576	575	-29.972	0.101523	576	575	-36.4355	0.101523	576	575	-19.4347	0.253807	576	575	-23.6258	0.253807	576	575	15.6342	0.751269	576	575	19.0058	0.751269	576	575	33.6312	0.903553	576	575	40.8838	0.903553
577	576	-30.0241	0.101523	577	576	-36.4355	0	577	576	-19.4685	0.253807	577	576	-23.6258	0	577	576	15.6614	0.751269	577	576	19.0058	0	577	576	33.6897	0.903553	577	576	40.8838	0
578	577	-30.0762	0.101523	578	577	-36.4355	0.101523	578	577	-19.5023	0.253807	578	577	-23.6258	0.253807	578	577	15.6886	0.751269	578	577	19.0058	0.751269	578	577	33.7482	0.903553	578	577	40.8838	0.903553
579	578	-30.1283	0.101523	579	578	-36.4355	0	579	578	-19.5361	0.253807	579	578	-23.6258	0	579	578	15.7158	0.751269	579	578	19.0058	0	579	578	33.8066	0.903553	579	578	40.8838	0
580	579	-30.1805	0.101523	580	579	-36.4355	0.101523	580	579	-19.5699	0.253807	580	579	-23.6258	0.253807	580	579	15.743	0.751269	580	579	19.0058	0.751269	580	579	33.8651	0.903553	580	579	40.8838	0.903553
581	580	-30.2326	0.101523	581	580	-36.4355	0	581	580	-19.6037	0.253807	581	580	-23.6258	0	581	580	15.7702	0.751269	581	580	19.0058	0	581	580	33.9236	0.903553	581	580	40.8838	0
582	581	-30.2847	0.101523	582	581	-36.4355	0.101523	582	581	-19.6375	0.253807	582	581	-23.6258	0.253807	582	581	15.7973	0.751269	582	581	19.0058	0.751269	582	581	33.9821	0.903553	582	581	40.8838	0.903553
583	582	-30.3368	0.101523	583	582	-36.4355	0	583	582	-19.6713	0.253807	583	582	-23.6258	0	583	582	15.8245	0.751269	583	582	19.0058	0	583	582	34.0406	0.903553	583	582	40.8838	0
584	583	-30.389	0.101523	584	583	-36.4355	0.101523	584	583	-19.7051	0.253807	584	583	-23.6258	0.253807	584	583	15.8517	0.751269	584	583	19.0058	0.751269	584	583	34.0991	0.903553	584	583	40.8838	0.903553
585	584	-30.4411	0.101523	585	584	-36.4355	0	585	584	-19.7389	0.253807	585	584	-23.6258	0	585	584	15.8789	0.751269	585	584	19.0058	0	585	584	34.1576	0.903553	585	584	40.8838	0
586	585	-30.4932	0.101523	586	585	-36.4355	0.101523	586	585	-19.7727	0.253807	586	585	-23.6258	0.253807	586	585	15.9061	0.751269	586	585	19.0058	0.751269	586	585	34.2161	0.903553	586	585	40.8838	0.903553
587	586	-30.5453	0.101523	587	586	-36.4355	0	587	586	-19.8065	0.253807	587	586	-23.6258	0	587	586	15.9333	0.751269	587	586	19.0058	0	587	586	34.2746	0.903553	587	586	40.8838	0
588	587	-30.5975	0.101523	588	587	-36.4355	0.101523	588	587	-19.8403	0.253807	588	587	-23.6258	0.253807	588	587	15.9605	0.751269	588	587	19.0058	0.751269	588	587	34.333	0.903553	588	587	40.8838	0.903553
589	588	-30.6496	0.101523	589	588	-36.4355	0	589	588	-19.8741	0.253807	589	588	-23.6258	0	589	588	15.9877	0.751269	589	588	19.0058	0	589	588	34.3915	0.903553	589	588	40.8838	0
590	589	-30.7017	0.101523	590	589	-36.4355	0.101523	590	589	-19.9079	0.253807	590	589	-23.6258	0.253807	590	589	16.0149	0.751269	590	589	19.0058	0.751269	590	589	34.45	0.903553	590	589	40.8838	0.903553
591	590	-30.7538	0.101523	591	590	-36.4355	0	591	590	-19.9417	0.253807	591	590	-23.6258	0	591	590	16.0421	0.751269	591	590	19.0058	0	591	590	34.5085	0.903553	591	590	40.8838	0
592	591	-30.806	0.101523	592	591	-36.4355	0.101523	592	591	-19.9755	0.253807	592	591	-23.6258	0.253807	592	591	16.0692	0.751269	592	591	19.0058	0.751269	592	591	34.567	0.903553	592	591	40.8838	0.903553
593	592	-30.8581	0.101523	593	592	-36.4355	0	593	592	-20.0093	0.253807	593	592	-23.6258	0	593	592	16.0964	0.751269	593	592	19.0058	0	593	592	34.6255	0.903553	593	592	40.8838	0
594	593	-30.9102	0.101523	594	593	-36.4355	0.101523	594	593	-20.0431	0.253807	594	593	-23.6258	0.253807	594	593	16.1236	0.751269	594	593	19.0058	0.751269	594	593	34.684	0.903553	594	593	40.8838	0.903553
595	594	-30.9623	0.101523	595	594	-36.4355	0	595	594	-20.0769	0.253807	595	594	-23.6258	0	595	594	16.1508	0.751269	595	594	19.0058	0	595	594	34.7425	0.903553	595	594	40.8838	0
596	595	-31.0145	0.101523	596	595	-36.4355	0.101523	596	595	-20.1107	0.253807	596	595	-23.6258	0.253807	596	595	16.178	0.751269	596	595	19.0058	0.751269	596	595	34.801	0.903553	596	595	40.8838	0.903553
597	596	-31.0666	0.101523	597	596	-36.4355	0	597	596	-20.1445	0.253807	597	596	-23.6258	0	597	596	16.2052	0.751269	597	596	19.0058	0	597	596	34.8594	0.903553	597	596	40.8838	0
598	597	-31.1187	0.101523	598	597	-36.4355	0.101523	598	597	-20.1783	0.253807	598	597	-23.6258	0.253807	598	597	16.2324	0.751269	598	597	19.0058	0.751269	598	597	34.9179	0.903553	598	597	40.8838	0.903553
599	598	-31.1708	0.101523	599	598	-36.4355	0	599	598	-20.2121	0.253807	599	598	-23.6258	0	599	598	16.2596	0.751269	599	598	19.0058	0	599	598	34.9764	0.903553	599	598	40.8838	0
600	599	-31.223	0.101523	600	599	-36.4355	0.101523	600	599	-20.2459	0.253807	600	599	-23.6258	0.253807	600	599	16.2868	0.751269	600	599	19.0058	0.751269	600	599	35.0349	0.903553	600	599	40.8838	0.903553
601	600	-31.2751	0.101523	601	600	-36.4355	0	601	600	-20.2797	0.253807	601	600	-23.6258	0	601	600	16.314	0.751269	601	600	19.0058	0	601	600	35.0934	0.903553	601	600	40.8838	0
602	601	-31.3272	0.101523	602	601	-36.4355	0.101523	602	601	-20.3135	0.253807	602	601	-23.6258	0.253807	602	601	16.3411	0.751269	602	601	19.0058	0.751269	602	601	35.1519	0.903553	602	601	40.8838	0.903553
603	602	-31.3793	0.101523	603	602	-36.4355	0	603	602	-20.3473	0.253807	603	602	-23.6258	0	603	602	16.3683	0.751269	603	602	19.0058	0	603	602	35.2104	0.903553	603	602	40.8838	0
604	603	-31.4315	0.101523	604	603	-36.4355	0.101523	604	603	-20.3811	0.253807	604	603	-23.6258	0.253807	604	603	16.3955	0.751269	604	603	19.0058	0.751269	604	603	35.2689	0.903553	604	603	40.8838	0.903553
605	604	-31.4836	0.101523	605	604	-36.4355	0	605	604	-20.4149	0.253807	605	604	-23.6258	0	605	604	16.4227	0.751269	605	604	19.0058	0	605	604	35.3274	0.903553	605	604	40.8838	0
606	605	-31.5357	0.101523	606	605	-36.4355	0.101523	606	605	-20.4487	0.253807	606	605	-23.6258	0.253807	606	605	16.4499	0.751269	606	605	19.0058	0.751269	606	605	35.3858	0.903553	606	605	40.8838	0.903553
607	606	-31.5878	0.101523	607	606	-36.4355	0	607	606	-20.4825	0.253807	607	606	-23.6258	0	607	606	16.4771	0.751269	607	606	19.0058	0	607	606	35.4443	0.903553	607	606	40.8838	0
608	607	-31.64	0.101523	608	607	-36.4355	0.101523	608	607	-20.5163	0.253807	608	607	-23.6258	0.253807	608	607	16.5043	0.751269	608	607	19.0058	0.751269	608	607	35.5028	0.903553	608	607	40.8838	0.903553
609	608	-31.6921	0.101523	609	608	-36.4355	0	609	608	-20.5501	0.253807	609	608	-23.6258	0	609	608	16.5315	0.751269	609	608	19.0058	0	609	608	35.5613	0.903553	609	608	40.8838	0
610	609	-31.7442	0.101523	610	609	-36.4355	0.101523	610	609	-20.5839	0.253807	610	609	-23.6258	0.253807	610	609	16.5587	0.751269	610	609	19.0058	0.751269	610	609	35.6198	0.903553	610	609	40.8838	0.903553
611	610	-31.7963	0.101523	611	610	-36.4355	0	611	610	-20.6177	0.253807	611	610	-23.6258	0	611	610	16.5859	0.751269	611	610	19.0058	0	611	610	35.6783	0.903553	611	610	40.8838	0
612	611	-31.8485	0.101523	612	611	-36.4355	0.101523	612	611	-20.6515	0.253807	612	611	-23.6258	0.253807	612	611	16.613	0.751269	612	611	19.0058	0.751269	612	611	35.7368	0.903553	612	611	40.8838	0.903553
613	612	-31.9006	0.101523	613	612	-36.4355	0	613	612	-20.6853	0.253807	613	612	-23.6258	0	613	612	16.6402	0.751269	613	612	19.0058	0	613	612	35.7953	0.903553	613	612	40.8838	0
614	613	-31.9527	0.101523	614	613	-36.4355	0.101523	614	613	-20.7191	0.253807	614	613	-23.6258	0.253807	614	613	16.6674	0.751269	614	613	19.0058	0.751269	614	613	35.8538	0.903553	614	613	40.8838	0.903553
615	614	-32.0048	0.101523	615	614	-36.4355	0	615	614	-20.7529	0.253807	615	614	-23.6258	0	615	614	16.6946	0.751269	615	614	19.0058	0	615	614	35.9122	0.903553	615	614	40.8838	0
616	615	-32.057	0.101523	616	615	-36.4355	0.101523	616	615	-20.7867	0.253807	616	615	-23.6258	0.253807	616	615	16.7218	0.751269	616	615	19.0058	0.751269	616	615	35.9707	0.903553	616	615	40.8838	0.903553
617	616	-32.1091	0.101523	617	616	-36.4355	0	617	616	-20.8205	0.253807	617	616	-23.6258	0	617	616	16.749	0.751269	617	616	19.0058	0	617	616	36.0292	0.903553	617	616	40.8838	0
618	617	-32.1612	0.101523	618	617	-36.4355	0.101523	618	617	-20.8543	0.253807	618	617	-23.6258	0.253807	618	617	16.7762	0.751269	618	617	19.0058	0.751269	618	617	36.0877	0.903553	618	617	40.8838	0.903553
619	618	-32.2133	0.101523	619	618	-36.4355	0	619	618	-20.8881	0.253807	619	618	-23.6258	0	619	618	16.8034	0.751269	619	618	19.0058	0	619	618	36.1462	0.903553	619	618	40.8838	0
620	619	-32.2655	0.101523	620	619	-36.4355	0.101523	620	619	-20.9219	0.253807	620	619	-23.6258	0.253807	620	619	16.8306	0.751269	620	619	19.0058	0.751269	620	619	36.2047	0.903553	620	619	40.8838	0.903553
621	620	-32.3176	0.101523	621	620	-36.4355	0	621	620	-20.9557	0.253807	621	620	-23.6258	0	621	620	16.8577	0.751269	621	620	19.0058	0	621	620	36.2632	0.903553	621	620	40.8838	0
622	621	-32.3697	0.101523	622	621	-36.4355	0.101523	622	621	-20.9895	0.253807	622	621	-23.6258	0.253807	622	621	16.8849	0.751269	622	621	19.0058	0.751269	622	621	36.3217	0.903553	622	621	40.8838	0.903553
623	622	-32.4218	0.101523	623	622	-36.4355	0	623	622	-21.0233	0.253807	623	622	-23.6258	0	623	622	16.9121	0.751269	623	622	19.0058	0	623	622	36.3802	0.903553	623	622	40.8838	0
624	623	-32.474	0.101523	624	623	-36.4355	0.101523	624	623	-21.0571	0.253807	624	623	-23.6258	0.253807	624	623	16.9393	0.751269	624	623	19.0058	0.751269	624	623	36.4386	0.903553	624	623	40.8838	0.903553
625	624	-32.5261	0.101523	625	624	-36.4355	0	625	624	-21.0909	0.253807	625	624	-23.6258	0	625	624	16.9665	0.751269	625	624	19.0058	0	625	624	36.4971	0.903553	625	624	40.8838	0
626	625	-32.5782	0.101523	626	625	-36.4355	0.101523	626	625	-21.1247	0.253807	626	625	-23.6258	0.253807	626	625	16.9937	0.751269	626	625	19.0058	0.751269	626	625	36.5556	0.903553	626	625	40.8838	0.903553
627	626	-32.6303	0.101523	627	626	-36.4355	0	627	626	-21.1585	0.253807	627	626	-23.6258	0	627	626	17.0209	0.751269	627	626	19.0058	0	627	626	36.6141	0.903553	627	626	40.8838	0
628	627	-32.6825	0.101523	628	627	-36.4355	0.101523	628	627	-21.1923	0.253807	628	627	-23.6258	0.253807	628	627	17.0481	0.751269	628	627	19.0058	0.751269	628	627	36.6726	0.903553	628	627	40.8838	0.903553
629	628	-32.7346	0.101523	629	628	-36.4355	0	629	628	-21.2261	0.253807	629	628	-23.6258	0	629	628	17.0753	0.751269	629	628	19.0058	0	629	628	36.7311	0.903553	629	628	40.8838	0
630	629	-32.7867	0.101523	630	629	-36.4355	0.101523	630	629	-21.2599	0.253807	630	629	-23.6258	0.253807	630	629	17.1025	0.751269	630	629	19.0058	0.751269	630	629	36.7896	0.903553	630	629	40.8838	0.903553
631	630	-32.8388	0.101523	631	630	-36.4355	0	631	630	-21.2937	0.253807	631	630	-23.6258	0	631	630	17.1296	0.751269	631	630	19.0058	0	631	630	36.8481	0.903553	631	630	40.8838	0
632	631	-32.891	0.101523	632	631	-36.4355	0.101523	632	631	-21.3275	0.253807	632	631	-23.6258	0.253807	632	631	17.1568	0.751269	632	631	19.0058	0.751269	632	631	36.9066	0.903553	632	631	40.8838	0.903553
633	632	-32.9431	0.101523	633	632	-36.4355	0	633	632	-21.3613	0.253807	633	632	-23.6258	0	633	632	17.184	0.751269	633	632	19.0058	0	633	632	36.965	0.903553	633	632	40.8838	0
634	633	-32.9952	0.101523	634	633	-36.4355	0.101523	634	633	-21.3951	0.253807	634	633	-23.6258	0.253807	634	633	17.2112	0.751269	634	633	19.0058	0.751269	634	633	37.0235	0.903553	634	633	40.8838	0.903553
635	634	-33.0473	0.101523	635	634	-36.4355	0	635	634	-21.4289	0.253807	635	634	-23.6258	0	635	634	17.2384	0.751269	635	634	19.0058	0	635	634	37.082	0.903553	635	634	40.8838	0
636	635	-33.0995	0.101523	636	635	-36.4355	0.101523	636	635	-21.4627	0.253807	636	635	-23.6258	0.253807	636	635	17.2656	0.751269	636	635	19.0058	0.751269	636	635	37.1405	0.903553	636	635	40.8838	0.903553
637	636	-33.1516	0.101523	637	636	-36.4355	0	637	636	-21.4965	0.253807	637	636	-23.6258	0	637	636	17.2928	0.751269	637	636	19.0058	0	637	636	37.199	0.903553	637	636	40.8838	0
638	637	-33.2037	0.101523	638	637	-36.4355	0.101523	638	637	-21.5303	0.253807	638	637	-23.6258	0.253807	638	637	17.32	0.751269	638	637	19.0058	0.751269	638	637	37.2575	0.903553	638	637	40.8838	0.903553
639	638	-33.2558	0.101523	639	638	-36.4355	0	639	638	-21.5641	0.253807	639	638	-23.6258	0	639	638	17.3472	0.751269	639	638	19.0058	0	639	638	37.316	0.903553	639	638	40.8838	0
640	639	-33.308	0.101523	640	639	-36.4355	0.101523	640	639	-21.5979	0.253807	640	639	-23.6258	0.253807	640	639	17.3744	0.751269	640	639	19.0058	0.751269	640	639	37.3745	0.903553	640	639	40.8838	0.903553
641	640	-33.3601	0.101523	641	640	-36.4355	0	641	640	-21.6317	0.253807	641	640	-23.6258	0	641	640	17.4015	0.751269	641	640	19.0058	0	641	640	37.433	0.903553	641	640	40.8838	0
642	641	-33.4122	0.101523	642	641	-36.4355	0.101523	642	641	-21.6655	0.253807	642	641	-23.6258	0.253807	642	641	17.4287	0.751269	642	641	19.0058	0.751269	642	641	37.4914	0.903553	642	641	40.8838	0.903553
643	642	-33.4643	0.101523	643	642	-36.4355	0	643	642	-21.6993	0.253807	643	642	-23.6258	0	643	642	17.4559	0.751269	643	642	19.0058	0	643	642	37.5499	0.903553	643	642	40.8838	0
644	643	-33.5165	0.101523	644	643	-36.4355	0.101523	644	643	-21.7331	0.253807	644	643	-23.6258	0.253807	644	643	17.4831	0.751269	644	643	19.0058	0.751269	644	643	37.6084	0.903553	644	643	40.8838	0.903553
645	644	-33.5686	0.101523	645	644	-36.4355	0	645	644	-21.7669	0.253807	645	644	-23.6258	0	645	644	17.5103	0.751269	645	644	19.0058	0	645	644	37.6669	0.903553	645	644	40.8838	0
646	645	-33.6207	0.101523	646	645	-36.4355	0.101523	646	645	-21.8007	0.253807	646	645	-23.6258	0.253807	646	645	17.5375	0.751269	646	645	19.0058	0.751269	646	645	37.7254	0.903553	646	645	40.8838	0.903553
647	646	-33.6728	0.101523	647	646	-36.4355	0	647	646	-21.8345	0.253807	647	646	-23.6258	0	647	646	17.5647	0.751269	647	646	19.0058	0	647	646	37.7839	0.903553	647	646	40.8838	0
648	647	-33.725	0.101523	648	647	-36.4355	0.101523	648	647	-21.8683	0.253807	648	647	-23.6258	0.253807	648	647	17.5919	0.751269	648	647	19.0058	0.751269	648	647	37.8424	0.903553	648	647	40.8838	0.903553
649	648	-33.7771	0.101523	649	648	-36.4355	0	649	648	-21.9021	0.253807	649	648	-23.6258	0	649	648	17.6191	0.751269	649	648	19.0058	0	649	648	37.9009	0.903553	649	648	40.8838	0
650	649	-33.8292	0.101523	650	649	-36.4355	0.101523	650	649	-21.9359	0.253807	650	649	-23.6258	0.253807	650	649	17.6463	0.751269	650	649	19.0058	0.751269	650	649	37.9594	0.903553	650	649	40.8838	0.903553
651	650	-33.8813	0.101523	651	650	-36.4355	0	651	650	-21.9697	0.253807	651	650	-23.6258	0	651	650	17.6734	0.751269	651	650	19.0058	0	651	650	38.0178	0.903553	651	650	40.8838	0
652	651	-33.9335	0.101523	652	651	-36.4355	0.101523	652	651	-22.0035	0.253807	652	651	-23.6258	0.253807	652	651	17.7006	0.751269	652	651	19.0058	0.751269	652	651	38.0763	0.903553	652	651	40.8838	0.903553
653	652	-33.9856	0.101523	653	652	-36.4355	0	653	652	-22.0373	0.253807	653	652	-23.6258	0	653	652	17.7278	0.751269	653	652	19.0058	0	653	652	38.1348	0.903553	653	652	40.8838	0
654	653	-34.0377	0.101523	654	653	-36.4355	0.101523	654	653	-22.0711	0.253807	654	653	-23.6258	0.253807	654	653	17.755	0.751269	654	653	19.0058	0.751269	654	653	38.1933	0.903553	654	653	40.8838	0.903553
655	654	-34.0898	0.101523	655	654	-36.4355	0	655	654	-22.1048	0.253807	655	654	-23.6258	0	655	654	17.7822	0.751269	655	654	19.0058	0	655	654	38.2518	0.903553	655	654	40.8838	0
656	655	-34.142	0.101523	656	655	-36.4355	0.101523	656	655	-22.1386	0.253807	656	655	-23.6258	0.253807	656	655	17.8094	0.751269	656	655	19.0058	0.751269	656	655	38.3103	0.903553	656	655	40.8838	0.903553
657	656	-34.1941	0.101523	657	656	-36.4355	0	657	656	-22.1724	0.253807	657	656	-23.6258	0	657	656	17.8366	0.751269	657	656	19.0058	0	657	656	38.3688	0.903553	657	656	40.8838	0
658	657	-34.2462	0.101523	658	657	-36.4355	0.101523	658	657	-22.2062	0.253807	658	657	-23.6258	0.253807	658	657	17.8638	0.751269	658	657	19.0058	0.751269	658	657	38.4273	0.903553	658	657	40.8838	0.903553
659	658	-34.2983	0.101523	659	658	-36.4355	0	659	658	-22.24	0.253807	659	658	-23.6258	0	659	658	17.891	0.751269	659	658	19.0058	0	659	658	38.4858	0.903553	659	658	40.8838	0
660	659	-34.3505	0.101523	660	659	-36.4355	0.101523	660	659	-22.2738	0.253807	660	659	-23.6258	0.253807	660	659	17.9182	0.751269	660	659	19.0058	0.751269	660	659	38.5443	0.903553	660	659	40.8838	0.903553
661	660	-34.4026	0.101523	661	660	-36.4355	0	661	660	-22.3076	0.253807	661	660	-23.6258	0	661	660	17.9453	0.751269	661	660	19.0058	0	661	660	38.6027	0.903553	661	660	40.8838	0
662	661	-34.4547	0.101523	662	661	-36.4355	0.101523	662	661	-22.3414	0.253807	662	661	-23.6258	0.253807	662	661	17.9725	0.751269	662	661	19.0058	0.751269	662	661	38.6612	0.903553	662	661	40.8838	0.903553
663	662	-34.5068	0.101523	663	662	-36.4355	0	663	662	-22.3752	0.253807	663	662	-23.6258	0	663	662	17.9997	0.751269	663	662	19.0058	0	663	662	38.7197	0.903553	663	662	40.8838	0
664	663	-34.559	0.101523	664	663	-36.4355	0.101523	664	663	-22.409	0.253807	664	663	-23.6258	0.253807	664	663	18.0269	0.751269	664	663	19.0058	0.751269	664	663	38.7782	0.903553	664	663	40.8838	0.903553
665	664	-34.6111	0.101523	665	664	-36.4355	0	665	664	-22.4428	0.253807	665	664	-23.6258	0	665	664	18.0541	0.751269	665	664	19.0058	0	665	664	38.8367	0.903553	665	664	40.8838	0
666	665	-34.6632	0.101523	666	665	-36.4355	0.101523	666	665	-22.4766	0.253807	666	665	-23.6258	0.253807	666	665	18.0813	0.751269	666	665	19.0058	0.751269	666	665	38.8952	0.903553	666	665	40.8838	0.903553
667	666	-34.7153	0.101523	667	666	-36.4355	0	667	666	-22.5104	0.253807	667	666	-23.6258	0	667	666	18.1085	0.751269	667	666	19.0058	0	667	666	38.9537	0.903553	667	666	40.8838	0
668	667	-34.7675	0.101523	668	667	-36.4355	0.101523	668	667	-22.5442	0.253807	668	667	-23.6258	0.253807	668	667	18.1357	0.751269	668	667	19.0058	0.751269	668	667	39.0122	0.903553	668	667	40.8838	0.903553
669	668	-34.8196	0.101523	669	668	-36.4355	0	669	668	-22.578	0.253807	669	668	-23.6258	0	669	668	18.1629	0.751269	669	668	19.0058	0	669	668	39.0707	0.903553	669	668	40.8838	0
670	669	-34.8717	0.101523	670	669	-36.4355	0.101523	670	669	-22.6118	0.253807	670	669	-23.6258	0.253807	670	669	18.1901	0.751269	670	669	19.0058	0.751269	670	669	39.1291	0.903553	670	669	40.8838	0.903553
671	670	-34.9238	0.101523	671	670	-36.4355	0	671	670	-22.6456	0.253807	671	670	-23.6258	0	671	670	18.2172	0.751269	671	670	19.0058	0	671	670	39.1876	0.903553	671	670	40.8838	0
672	671	-34.976	0.101523	672	671	-36.4355	0.101523	672	671	-22.6794	0.253807	672	671	-23.6258	0.253807	672	671	18.2444	0.751269	672	671	19.0058	0.751269	672	671	39.2461	0.903553	672	671	40.8838	0.903553
673	672	-35.0281	0.101523	673	672	-36.4355	0	673	672	-22.7132	0.253807	673	672	-23.6258	0	673	672	18.2716	0.751269	673	672	19.0058	0	673	672	39.3046	0.903553	673	672	40.8838	0
674	673	-35.0802	0.101523	674	673	-36.4355	0.101523	674	673	-22.747	0.253807	674	673	-23.6258	0.253807	674	673	18.2988	0.751269	674	673	19.0058	0.751269	674	673	39.3631	0.903553	674	673	40.8838	0.903553
675	674	-35.1323	0.101523	675	674	-36.4355	0	675	674	-22.7808	0.253807	675	674	-23.6258	0	675	674	18.326	0.751269	675	674	19.0058	0	675	674	39.4216	0.903553	675	674	40.8838	0
676	675	-35.1845	0.101523	676	675	-36.4355	0.101523	676	675	-22.8146	0.253807	676	675	-23.6258	0.253807	676	675	18.3532	0.751269	676	675	19.0058	0.751269	676	675	39.4801	0.903553	676	675	40.8838	0.903553
677	676	-35.2366	0.101523	677	676	-36.4355	0	677	676	-22.8484	0.253807	677	676	-23.6258	0	677	676	18.3804	0.751269	677	676	19.0058	0	677	676	39.5386	0.903553	677	676	40.8838	0
678	677	-35.2887	0.101523	678	677	-36.4355	0.101523	678	677	-22.8822	0.253807	678	677	-23.6258	0.253807	678	677	18.4076	0.751269	678	677	19.0058	0.751269	678	677	39.5971	0.903553	678	677	40.8838	0.903553
679	678	-35.3408	0.101523	679	678	-36.4355	0	679	678	-22.916	0.253807	679	678	-23.6258	0	679	678	18.4348	0.751269	679	678	19.0058	0	679	678	39.6555	0.903553	679	678	40.8838	0
680	679	-35.393	0.101523	680	679	-36.4355	0.101523	680	679	-22.9498	0.253807	680	679	-23.6258	0.253807	680	679	18.462	0.751269	680	679	19.0058	0.751269	680	679	39.714	0.903553	680	679	40.8838	0.903553
681	680	-35.4451	0.101523	681	680	-36.4355	0	681	680	-22.9836	0.253807	681	680	-23.6258	0	681	680	18.4891	0.751269	681	680	19.0058	0	681	680	39.7725	0.903553	681	680	40.8838	0
682	681	-35.4972	0.101523	682	681	-36.4355	0.101523	682	681	-23.0174	0.253807	682	681	-23.6258	0.253807	682	681	18.5163	0.751269	682	681	19.0058	0.751269	682	681	39.831	0.903553	682	681	40.8838	0.903553
683	682	-35.5493	0.101523	683	682	-36.4355	0	683	682	-23.0512	0.253807	683	682	-23.6258	0	683	682	18.5435	0.751269	683	682	19.0058	0	683	682	39.8895	0.903553	683	682	40.8838	0
684	683	-35.6015	0.101523	684	683	-36.4355	0.101523	684	683	-23.085	0.253807	684	683	-23.6258	0.253807	684	683	18.5707	0.751269	684	683	19.0058	0.751269	684	683	39.948	0.903553	684	683	40.8838	0.903553
685	684	-35.6536	0.101523	685	684	-36.4355	0	685	684	-23.1188	0.253807	685	684	-23.6258	0	685	684	18.5979	0.751269	685	684	19.0058	0	685	684	40.0065	0.903553	685	684	40.8838	0
686	685	-35.7057	0.101523	686	685	-36.4355	0.101523	686	685	-23.1526	0.253807	686	685	-23.6258	0.253807	686	685	18.6251	0.751269	686	685	19.0058	0.751269	686	685	40.065	0.903553	686	685	40.8838	0.903553
687	686	-35.7578	0.101523	687	686	-36.4355	0	687	686	-23.1864	0.253807	687	686	-23.6258	0	687	686	18.6523	0.751269	687	686	19.0058	0	687	686	40.1235	0.903553	687	686	40.8838	0
688	687	-35.81	0.101523	688	687	-36.4355	0.101523	688	687	-23.2202	0.253807	688	687	-23.6258	0.253807	688	687	18.6795	0.751269	688	687	19.0058	0.751269	688	687	40.1819	0.903553	688	687	40.8838	0.903553
689	688	-35.8621	0.101523	689	688	-36.4355	0	689	688	-23.254	0.253807	689	688	-23.6258	0	689	688	18.7067	0.751269	689	688	19.0058	0	689	688	40.2404	0.903553	689	688	40.8838	0
690	689	-35.9142	0.101523	690	689	-36.4355	0.101523	690	689	-23.2878	0.253807	690	689	-23.6258	0.253807	690	689	18.7339	0.751269	690	689	19.0058	0.751269	690	689	40.2989	0.903553	690	689	40.8838	0.903553
691	690	-35.9663	0.101523	691	690	-36.4355	0	691	690	-23.3216	0.253807	691	690	-23.6258	0	691	690	18.761	0.751269	691	690	19.0058	0	691	690	40.3574	0.903553	691	690	40.8838	0
692	691	-36.0185	0.101523	692	691	-36.4355	0.101523	692	691	-23.3554	0.253807	692	691	-23.6258	0.253807	692	691	18.7882	0.751269	692	691	19.0058	0.751269	692	691	40.4159	0.903553	692	691	40.8838	0.903553
693	692	-36.0706	0.101523	693	692	-36.4355	0	693	692	-23.3892	0.253807	693	692	-23.6258	0	693	692	18.8154	0.751269	693	692	19.0058	0	693	692	40.4744	0.903553	693	692	40.8838	0
694	693	-36.1227	0.101523	694	693	-36.4355	0.101523	694	693	-23.423	0.253807	694	693	-23.6258	0.253807	694	693	18.8426	0.751269	694	693	19.0058	0.751269	694	693	40.5329	0.903553	694	693	40.8838	0.903553
695	694	-36.1748	0.101523	695	694	-36.4355	0	695	694	-23.4568	0.253807	695	694	-23.6258	0	695	694	18.8698	0.751269	695	694	19.0058	0	695	694	40.5914	0.903553	695	694	40.8838	0
696	695	-36.227	0.101523	696	695	-36.4355	0.101523	696	695	-23.4906	0.253807	696	695	-23.6258	0.253807	696	695	18.897	0.751269	696	695	19.0058	0.751269	696	695	40.6499	0.903553	696	695	40.8838	0.903553
697	696	-36.2791	0.101523	697	696	-36.4355	0	697	696	-23.5244	0.253807	697	696	-23.6258	0	697	696	18.9242	0.751269	697	696	19.0058	0	697	696	40.7083	0.903553	697	696	40.8838	0
698	697	-36.3312	0.101523	698	697	-36.4355	0.101523	698	697	-23.5582	0.253807	698	697	-23.6258	0.253807	698	697	18.9514	0.751269	698	697	19.0058	0.751269	698	697	40.7668	0.903553	698	697	40.8838	0.903553
699	698	-36.3833	0.101523	699	698	-36.4355	0	699	698	-23.592	0.253807	699	698	-23.6258	0	699	698	18.9786	0.751269	699	698	19.0058	0	699	698	40.8253	0.903553	699	698	40.8838	0
700	699	-36.4355	0.101523	700	699	-36.4355	0.101523	700	699	-23.6258	0.253807	700	699	-23.6258	0.253807	700	699	19.0058	0.751269	700	699	19.0058	0.751269	700	699	40.8838	0.903553	700	699	40.8838	0.903553

## Sheet: XLSTAT_20231117_062750_1_HID
	-63.9201	0
	-63.9201	0.00507614
	-60.4638	0.00507614
	-60.4638	0.0101523
	-57.5084	0.0101523
	-57.5084	0.0152284
	-51.1867	0.0152284
	-51.1867	0.0203046
	-48.3402	0.0203046
	-48.3402	0.0253807
	-45.8196	0.0253807
	-45.8196	0.0304569
	-45.7552	0.0304569
	-45.7552	0.035533
	-45.1321	0.035533
	-45.1321	0.0406091
	-44.8826	0.0406091
	-44.8826	0.0456853
	-43.0661	0.0456853
	-43.0661	0.0507614
	-42.2092	0.0507614
	-42.2092	0.0558376
	-41.7004	0.0558376
	-41.7004	0.0609137
	-41.6344	0.0609137
	-41.6344	0.0659898
	-40.2611	0.0659898
	-40.2611	0.071066
	-39.8625	0.071066
	-39.8625	0.0761421
	-39.3973	0.0761421
	-39.3973	0.0812183
	-38.3813	0.0812183
	-38.3813	0.0862944
	-38.1029	0.0862944
	-38.1029	0.0913706
	-37.6871	0.0913706
	-37.6871	0.0964467
	-36.4355	0.0964467
	-36.4355	0.101523
	-34.9719	0.101523
	-34.9719	0.106599
	-34.9286	0.106599
	-34.9286	0.111675
	-34.8335	0.111675
	-34.8335	0.116751
	-34.6199	0.116751
	-34.6199	0.121827
	-34.2413	0.121827
	-34.2413	0.126904
	-33.8328	0.126904
	-33.8328	0.13198
	-33.4039	0.13198
	-33.4039	0.137056
	-33.2124	0.137056
	-33.2124	0.142132
	-32.4584	0.142132
	-32.4584	0.147208
	-32.3517	0.147208
	-32.3517	0.152284
	-32.3366	0.152284
	-32.3366	0.15736
	-32.1974	0.15736
	-32.1974	0.162437
	-31.7543	0.162437
	-31.7543	0.167513
	-31.7304	0.167513
	-31.7304	0.172589
	-31.1427	0.172589
	-31.1427	0.177665
	-30.5725	0.177665
	-30.5725	0.182741
	-29.8031	0.182741
	-29.8031	0.187817
	-29.6794	0.187817
	-29.6794	0.192893
	-28.3578	0.192893
	-28.3578	0.19797
	-28.0419	0.19797
	-28.0419	0.203046
	-27.9288	0.203046
	-27.9288	0.208122
	-27.7587	0.208122
	-27.7587	0.213198
	-26.9256	0.213198
	-26.9256	0.218274
	-26.5988	0.218274
	-26.5988	0.22335
	-26.2069	0.22335
	-26.2069	0.228426
	-25.3304	0.228426
	-25.3304	0.233503
	-25.0638	0.233503
	-25.0638	0.238579
	-24.5258	0.238579
	-24.5258	0.243655
	-23.9451	0.243655
	-23.9451	0.248731
	-23.6258	0.248731
	-23.6258	0.253807
	-23.393	0.253807
	-23.393	0.258883
	-23.1428	0.258883
	-23.1428	0.263959
	-22.9846	0.263959
	-22.9846	0.269036
	-22.052	0.269036
	-22.052	0.274112
	-22.0047	0.274112
	-22.0047	0.279188
	-21.6046	0.279188
	-21.6046	0.284264
	-20.7954	0.284264
	-20.7954	0.28934
	-20.772	0.28934
	-20.772	0.294416
	-20.51	0.294416
	-20.51	0.299492
	-20.3294	0.299492
	-20.3294	0.304569
	-19.9732	0.304569
	-19.9732	0.309645
	-19.8762	0.309645
	-19.8762	0.314721
	-19.5168	0.314721
	-19.5168	0.319797
	-19.5078	0.319797
	-19.5078	0.324873
	-19.191	0.324873
	-19.191	0.329949
	-19.1814	0.329949
	-19.1814	0.335025
	-19.0183	0.335025
	-19.0183	0.340102
	-18.4154	0.340102
	-18.4154	0.345178
	-17.5324	0.345178
	-17.5324	0.350254
	-16.399	0.350254
	-16.399	0.35533
	-15.7457	0.35533
	-15.7457	0.360406
	-15.5975	0.360406
	-15.5975	0.365482
	-15.4223	0.365482
	-15.4223	0.370558
	-15.2244	0.370558
	-15.2244	0.375635
	-14.8359	0.375635
	-14.8359	0.380711
	-14.7828	0.380711
	-14.7828	0.385787
	-14.7252	0.385787
	-14.7252	0.390863
	-14.5732	0.390863
	-14.5732	0.395939
	-14.0383	0.395939
	-14.0383	0.401015
	-13.8128	0.401015
	-13.8128	0.406091
	-13.679	0.406091
	-13.679	0.411168
	-13.6116	0.411168
	-13.6116	0.416244
	-12.6064	0.416244
	-12.6064	0.42132
	-12.2956	0.42132
	-12.2956	0.426396
	-11.547	0.426396
	-11.547	0.431472
	-11.0566	0.431472
	-11.0566	0.436548
	-9.98434	0.436548
	-9.98434	0.441624
	-9.93371	0.441624
	-9.93371	0.446701
	-9.65852	0.446701
	-9.65852	0.451777
	-9.20788	0.451777
	-9.20788	0.456853
	-9.03658	0.456853
	-9.03658	0.461929
	-8.97936	0.461929
	-8.97936	0.467005
	-8.77152	0.467005
	-8.77152	0.472081
	-8.66449	0.472081
	-8.66449	0.477157
	-6.18921	0.477157
	-6.18921	0.482234
	-6.1622	0.482234
	-6.1622	0.48731
	-5.54426	0.48731
	-5.54426	0.492386
	-3.00448	0.492386
	-3.00448	0.497462
	-2.69457	0.497462
	-2.69457	0.502538
	-2.2679	0.502538
	-2.2679	0.507614
	-2.09996	0.507614
	-2.09996	0.51269
	-1.54341	0.51269
	-1.54341	0.517766
	-1.52032	0.517766
	-1.52032	0.522843
	-1.38387	0.522843
	-1.38387	0.527919
	-1.04532	0.527919
	-1.04532	0.532995
	-0.974471	0.532995
	-0.974471	0.538071
	-0.422091	0.538071
	-0.422091	0.543147
	-0.263042	0.543147
	-0.263042	0.548223
	-0.158501	0.548223
	-0.158501	0.553299
	0.0710679	0.553299
	0.0710679	0.558376
	0.286807	0.558376
	0.286807	0.563452
	0.833557	0.563452
	0.833557	0.568528
	1.3418	0.568528
	1.3418	0.573604
	1.55698	0.573604
	1.55698	0.57868
	1.89628	0.57868
	1.89628	0.583756
	2.55153	0.583756
	2.55153	0.588832
	2.62126	0.588832
	2.62126	0.593909
	2.67692	0.593909
	2.67692	0.598985
	3.86337	0.598985
	3.86337	0.604061
	4.15951	0.604061
	4.15951	0.609137
	4.54225	0.609137
	4.54225	0.614213
	4.55665	0.614213
	4.55665	0.619289
	4.86131	0.619289
	4.86131	0.624365
	5.93974	0.624365
	5.93974	0.629442
	6.52418	0.629442
	6.52418	0.634518
	7.08157	0.634518
	7.08157	0.639594
	7.87313	0.639594
	7.87313	0.64467
	8.07357	0.64467
	8.07357	0.649746
	8.55052	0.649746
	8.55052	0.654822
	8.62344	0.654822
	8.62344	0.659898
	8.92818	0.659898
	8.92818	0.664975
	9.07895	0.664975
	9.07895	0.670051
	9.5714	0.670051
	9.5714	0.675127
	9.6787	0.675127
	9.6787	0.680203
	9.93167	0.680203
	9.93167	0.685279
	10.1015	0.685279
	10.1015	0.690355
	10.7109	0.690355
	10.7109	0.695431
	10.715	0.695431
	10.715	0.700508
	11.1384	0.700508
	11.1384	0.705584
	11.1504	0.705584
	11.1504	0.71066
	12.4462	0.71066
	12.4462	0.715736
	12.7692	0.715736
	12.7692	0.720812
	13.5464	0.720812
	13.5464	0.725888
	13.7104	0.725888
	13.7104	0.730964
	15.4798	0.730964
	15.4798	0.736041
	16.534	0.736041
	16.534	0.741117
	17.9762	0.741117
	17.9762	0.746193
	19.0058	0.746193
	19.0058	0.751269
	20.2554	0.751269
	20.2554	0.756345
	20.6793	0.756345
	20.6793	0.761421
	21.4165	0.761421
	21.4165	0.766497
	22.0825	0.766497
	22.0825	0.771574
	22.2939	0.771574
	22.2939	0.77665
	22.9206	0.77665
	22.9206	0.781726
	23.7289	0.781726
	23.7289	0.786802
	23.8412	0.786802
	23.8412	0.791878
	23.9622	0.791878
	23.9622	0.796954
	24.2793	0.796954
	24.2793	0.80203
	24.4059	0.80203
	24.4059	0.807107
	24.436	0.807107
	24.436	0.812183
	24.7101	0.812183
	24.7101	0.817259
	25.3714	0.817259
	25.3714	0.822335
	26.4644	0.822335
	26.4644	0.827411
	27.5442	0.827411
	27.5442	0.832487
	27.6583	0.832487
	27.6583	0.837563
	29.1732	0.837563
	29.1732	0.84264
	30.6838	0.84264
	30.6838	0.847716
	30.8624	0.847716
	30.8624	0.852792
	31.3061	0.852792
	31.3061	0.857868
	31.4167	0.857868
	31.4167	0.862944
	32.2102	0.862944
	32.2102	0.86802
	33.1695	0.86802
	33.1695	0.873096
	33.5234	0.873096
	33.5234	0.878173
	33.5949	0.878173
	33.5949	0.883249
	34.7541	0.883249
	34.7541	0.888325
	35.1699	0.888325
	35.1699	0.893401
	38.4901	0.893401
	38.4901	0.898477
	40.8838	0.898477
	40.8838	0.903553
	43.0719	0.903553
	43.0719	0.908629
	45.6276	0.908629
	45.6276	0.913706
	49.4613	0.913706
	49.4613	0.918782
	56.0437	0.918782
	56.0437	0.923858
	56.1344	0.923858
	56.1344	0.928934
	62.6831	0.928934
	62.6831	0.93401
	63.9884	0.93401
	63.9884	0.939086
	65.3311	0.939086
	65.3311	0.944162
	65.4106	0.944162
	65.4106	0.949239
	67.5813	0.949239
	67.5813	0.954315
	79.4399	0.954315
	79.4399	0.959391
	81.1822	0.959391
	81.1822	0.964467
	85.6033	0.964467
	85.6033	0.969543
	86.7389	0.969543
	86.7389	0.974619
	88.7411	0.974619
	88.7411	0.979695
	95.7103	0.979695
	95.7103	0.984772
	99.0841	0.984772
	99.0841	0.989848
	109.001	0.989848
	109.001	0.994924
	110.971	0.994924
	110.971	1

## Sheet: 5
Supplementary data 5. List of 3379 markers used for the high density map
No	Marker name	New_Name	LG	Ctg	POS	cM	gap cM
1	ptg000030lM22773101	SNP0001	1	30	22773101	0	start
2	ptg000033lM29454693	SNP0002	1	33	29454693	0.274	0.274
3	ptg000033lM29335135	SNP0008	1	33	29335135	0.548	0.274
4	ptg000033lM29117056	SNP0010	1	33	29117056	1.097	0.549
5	ptg000033lM28725336	SNP0011	1	33	28725336	2.483	1.386
6	g1A274	g1A274	1	33	27977599	3.032	0.549
7	ptg000033lM27760568	SNP0031	1	33	27760568	3.306	0.274
8	g1A134	g1A134	1	33	27666391	3.58	0.274
9	ptg000033lM27636780	SNP0036	1	33	27636780	3.854	0.274
10	ptg000033lM27543320	SNP0037	1	33	27543320	4.128	0.274
11	g1T319	g1T319	1	33	27527458	4.402	0.274
12	ptg000033lM27189769	SNP0041	1	33	27189769	4.951	0.549
13	ptg000033lM27131228	SNP0045	1	33	27131228	5.225	0.274
14	g1A2705	g1A2705	1	33	26978902	5.499	0.274
15	g1A2746	g1A2746	1	33	26758524	6.326	0.827
16	ptg000033lM26713621	SNP0050	1	33	26713621	6.6	0.274
17	ptg000033lM26569214	SNP0052	1	33	26569214	8.267	1.667
18	ptg000033lM26408896	SNP0054	1	33	26408896	9.933	1.666
19	ptg000033lM26224134	SNP0057	1	33	26224134	10.207	0.274
20	ptg000033lM26126253	SNP0058	1	33	26126253	10.481	0.274
21	ptg000033lM25882184	SNP0060	1	33	25882184	10.755	0.274
22	ptg000033lM25709046	SNP0063	1	33	25709046	11.305	0.55
23	ptg000033lM25696836	SNP0064	1	33	25696836	11.854	0.549
24	ptg000033lM25656994	SNP0066	1	33	25656994	12.404	0.55
25	ptg000033lM25516952	SNP0067	1	33	25516952	12.678	0.274
26	ptg000033lM25217505	SNP0068	1	33	25217505	12.952	0.274
27	ptg000033lM25173776	SNP0075	1	33	25173776	13.226	0.274
28	ptg000033lM24982615	SNP0077	1	33	24982615	13.5	0.274
29	ptg000033lM24786297	SNP0080	1	33	24786297	13.773	0.273
30	ptg000033lM24626888	SNP0082	1	33	24626888	14.323	0.55
31	ptg000033lM24446333	SNP0084	1	33	24446333	14.597	0.274
32	ptg000033lM24439186	SNP0087	1	33	24439186	14.871	0.274
33	g1TA2550	g1TA2550	1	33	24348110	15.145	0.274
34	g1A2425.L2	g1A2425.L2	1	8	68014937	15.694	0.549
35	ptg000033lM24077527	SNP0093	1	33	24077527	15.968	0.274
36	ptg000033lM23866087	SNP0094	1	33	23866087	16.242	0.274
37	ptg000033lM23841396	SNP0095	1	33	23841396	16.516	0.274
38	ptg000033lM23815011	SNP0096	1	33	23815011	17.066	0.55
39	ptg000033lM23714489	SNP0097	1	33	23714489	18.171	1.105
40	ptg000033lM23486415	SNP0098	1	33	23486415	18.72	0.549
41	g1A2684	g1A2684	1	33	23349696	18.994	0.274
42	ptg000033lM23234147	SNP0103	1	33	23234147	19.268	0.274
43	ptg000033lM23164656	SNP0105	1	33	23164656	19.818	0.55
44	ptg000033lM23133572	SNP0108	1	33	23133572	20.092	0.274
45	ptg000033lM23130850	SNP0109	1	33	23130850	20.366	0.274
46	ptg000033lM22952351	SNP0110	1	33	22952351	20.639	0.273
47	ptg000033lM22832593	SNP0111	1	33	22832593	21.189	0.55
48	ptg000033lM22802996	SNP0113	1	33	22802996	21.738	0.549
49	ptg000033lM22397420	SNP0114	1	33	22397420	22.843	1.105
50	ptg000033lM22000217	SNP0116	1	33	22000217	23.393	0.55
51	ptg000033lM21929224	SNP0122	1	33	21929224	23.942	0.549
52	ptg000033lM21928493	SNP0123	1	33	21928493	24.492	0.55
53	ptg000033lM21877396	SNP0124	1	33	21877396	24.766	0.274
54	ptg000033lM21607618	SNP0125	1	33	21607618	25.04	0.274
55	ptg000033lM21420959	SNP0126	1	33	21420959	25.589	0.549
56	ptg000033lM21397248	SNP0128	1	33	21397248	26.139	0.55
57	ptg000033lM21395225	SNP0129	1	33	21395225	26.413	0.274
58	ptg000033lM21343950	SNP0130	1	33	21343950	27.518	1.105
59	ptg000033lM21335539	SNP0132	1	33	21335539	27.792	0.274
60	ptg000033lM21229483	SNP0133	1	33	21229483	28.341	0.549
61	ptg000033lM21224428	SNP0135	1	33	21224428	28.891	0.55
62	ptg000033lM21218770	SNP0136	1	33	21218770	29.165	0.274
63	ptg000033lM20970798	SNP0137	1	33	20970798	29.438	0.273
64	ptg000033lM20912915	SNP0143	1	33	20912915	29.712	0.274
65	ptg000033lM20888516	SNP0144	1	33	20888516	29.986	0.274
66	ptg000033lM20717622	SNP0145	1	33	20717622	30.26	0.274
67	ptg000033lM20465360	SNP0147	1	33	20465360	30.534	0.274
68	g1M256	g1M256	1	33	20302022	30.808	0.274
69	ptg000033lM20100494	SNP0157	1	33	20100494	31.358	0.55
70	ptg000033lM20012039	SNP0158	1	33	20012039	32.743	1.385
71	ptg000033lM19955198	SNP0159	1	33	19955198	33.017	0.274
72	ptg000033lM19729027	SNP0160	1	33	19729027	33.566	0.549
73	ptg000033lM19681878	SNP0161	1	33	19681878	35.233	1.667
74	ptg000033lM19631213	SNP0163	1	33	19631213	35.783	0.55
75	ptg000033lM19322112	SNP0164	1	33	19322112	36.332	0.549
76	ptg000033lM19234226	SNP0165	1	33	19234226	37.437	1.105
77	ptg000033lM19118788	SNP0166	1	33	19118788	38.264	0.827
78	ptg000033lM18951179	SNP0167	1	33	18951179	39.09	0.826
79	ptg000033lM18487859	SNP0169	1	33	18487859	39.364	0.274
80	ptg000033lM18447951	SNP0175	1	33	18447951	39.638	0.274
81	ptg000033lM18313838	SNP0176	1	33	18313838	39.912	0.274
82	ptg000033lM18114157	SNP0180	1	33	18114157	40.186	0.274
83	ptg000033lM18014663	SNP0182	1	33	18014663	41.012	0.826
84	ptg000033lM18010201	SNP0184	1	33	18010201	41.286	0.274
85	ptg000033lM17460831	SNP0185	1	33	17460831	42.113	0.827
86	ptg000033lM17084504	SNP0188	1	33	17084504	42.387	0.274
87	ptg000033lM17073234	SNP0194	1	33	17073234	42.661	0.274
88	ptg000033lM16820470	SNP0195	1	33	16820470	43.21	0.549
89	ptg000033lM16698032	SNP0197	1	33	16698032	44.037	0.827
90	ptg000033lM16612864	SNP0198	1	33	16612864	44.311	0.274
91	ptg000033lM16492581	SNP0200	1	33	16492581	45.416	1.105
92	ptg000033lM16298893	SNP0201	1	33	16298893	45.965	0.549
93	ptg000033lM16245280	SNP0202	1	33	16245280	46.239	0.274
94	ptg000033lM16134925	SNP0203	1	33	16134925	46.789	0.55
95	ptg000033lM16088136	SNP0207	1	33	16088136	47.063	0.274
96	ptg000033lM15981863	SNP0208	1	33	15981863	48.729	1.666
97	ptg000033lM15928300	SNP0210	1	33	15928300	49.003	0.274
98	ptg000033lM15675846	SNP0211	1	33	15675846	49.277	0.274
99	ptg000033lM15437504	SNP0213	1	33	15437504	50.104	0.827
100	ptg000033lM15142342	SNP0215	1	33	15142342	50.653	0.549
101	ptg000033lM15036698	SNP0218	1	33	15036698	51.203	0.55
102	ptg000033lM15020025	SNP0219	1	33	15020025	51.752	0.549
103	ptg000033lM14980038	SNP0220	1	33	14980038	52.302	0.55
104	ptg000033lM14975538	SNP0221	1	33	14975538	52.576	0.274
105	ptg000033lM14908932	SNP0222	1	33	14908932	53.125	0.549
106	ptg000033lM14193511	SNP0223	1	33	14193511	53.399	0.274
107	ptg000033lM14105990	SNP0225	1	33	14105990	53.673	0.274
108	ptg000033lM13986704	SNP0227	1	33	13986704	54.499	0.826
109	ptg000033lM13925512	SNP0231	1	33	13925512	54.773	0.274
110	ptg000033lM13661761	SNP0233	1	33	13661761	55.323	0.55
111	ptg000033lM13616163	SNP0235	1	33	13616163	55.872	0.549
112	ptg000033lM13517136	SNP0236	1	33	13517136	56.146	0.274
113	ptg000033lM13297834	SNP0238	1	33	13297834	56.42	0.274
114	ptg000033lM13278649	SNP0240	1	33	13278649	56.694	0.274
115	ptg000033lM13208691	SNP0241	1	33	13208691	56.968	0.274
116	ptg000033lM13072838	SNP0243	1	33	13072838	57.242	0.274
117	g1SSH68	g1SSH68	1	33	12979420	57.792	0.55
118	ptg000033lM12883786	SNP0247	1	33	12883786	59.458	1.666
119	ptg000033lM12798193	SNP0249	1	33	12798193	60.008	0.55
120	g1TAs2265	g1TAs2265	1	33	12533469	60.557	0.549
121	ptg000033lM12491812	SNP0251	1	33	12491812	61.107	0.55
122	ptg000033lM12433061	SNP0252	1	33	12433061	61.656	0.549
123	ptg000033lM12133927	SNP0253	1	33	12133927	61.93	0.274
124	ptg000033lM12020208	SNP0254	1	33	12020208	62.204	0.274
125	ptg000033lM11973248	SNP0256	1	33	11973248	62.754	0.55
126	ptg000033lM11908479	SNP0258	1	33	11908479	63.303	0.549
127	ptg000033lM11824010	SNP0259	1	33	11824010	65.253	1.95
128	ptg000033lM11532507	SNP0260	1	33	11532507	65.527	0.274
129	ptg000033lM11519150	SNP0264	1	33	11519150	66.077	0.55
130	ptg000033lM11479221	SNP0265	1	33	11479221	66.626	0.549
131	g1A2368F	g1A2368F	1	5	8226888	66.9	0.274
132	ptg000033lM11441144	SNP0267	1	33	11441144	66.9	0
133	ptg000033lM11017761	SNP0268	1	33	11017761	67.174	0.274
134	ptg000033lM10764041	SNP0272	1	33	10764041	67.448	0.274
135	ptg000033lM10423109	SNP0274	1	33	10423109	67.722	0.274
136	ptg000033lM10249849	SNP0275	1	33	10249849	68.272	0.55
137	g1M508	g1M508	1	33	10039134	68.821	0.549
138	ptg000033lM9904755	SNP0278	1	33	9904755	69.095	0.274
139	ptg000033lM9819583	SNP0280	1	33	9819583	69.369	0.274
140	ptg000033lM9470585	SNP0281	1	33	9470585	70.474	1.105
141	ptg000033lM9204523	SNP0283	1	33	9204523	70.748	0.274
142	ptg000033lM8870341	SNP0285	1	33	8870341	71.022	0.274
143	g1T2142	g1T2142	1	33	7021664	71.296	0.274
144	ptg000033lM4756105	SNP0290	1	33	4756105	71.57	0.274
145	ptg000033lM4075921	SNP0295	1	33	4075921	72.396	0.826
146	g1A200	g1A200	1	33	3480482	73.501	1.105
147	ptg000015lM1563172	SNP0298	1	15	1563172	74.328	0.827
148	ptg000015lM2693247	SNP0300	1	15	2693247	74.602	0.274
149	ptg000015lM3656704	SNP0302	1	15	3656704	75.151	0.549
150	ptg000015lM3659042	SNP0303	1	15	3659042	75.425	0.274
151	g1A2500	g1A2500	1	30	14292458	76.53	1.105
152	ptg000030lM11326473	SNP0320	1	30	11326473	76.804	0.274
153	ptg000030lM10829328	SNP0324	1	30	10829328	77.078	0.274
154	ptg000030lM10795635	SNP0325	1	30	10795635	77.352	0.274
155	g1SSH33.L1	g1SSH33.L1	1	30	10195461	79.874	2.522
156	ptg000030lM9622932	SNP0328	1	30	9622932	80.7	0.826
157	ptg000030lM7425172	SNP0329	1	30	7425172	81.805	1.105
158	ptg000030lM6767698	SNP0334	1	30	6767698	82.079	0.274
159	ptg000030lM6760745	SNP0335	1	30	6760745	82.353	0.274
160	ptg000030lM6625039	SNP0336	1	30	6625039	83.458	1.105
161	ptg000030lM6581110	SNP0337	1	30	6581110	84.285	0.827
162	ptg000030lM5958055	SNP0338	1	30	5958055	84.559	0.274
163	ptg000030lM5957009	SNP0339	1	30	5957009	84.833	0.274
164	ptg000030lM5629745	SNP0340	1	30	5629745	85.106	0.273
165	ptg000030lM5559972	SNP0341	1	30	5559972	87.057	1.951
166	ptg000030lM5494539	SNP0342	1	30	5494539	87.331	0.274
167	ptg000030lM5487518	SNP0343	1	30	5487518	87.605	0.274
168	ptg000030lM5252414	SNP0344	1	30	5252414	88.154	0.549
169	ptg000030lM5219974	SNP0347	1	30	5219974	89.539	1.385
170	ptg000030lM5070315	SNP0349	1	30	5070315	89.813	0.274
171	ptg000030lM4273276	SNP0351	1	30	4273276	90.64	0.827
172	ptg000030lM4267614	SNP0355	1	30	4267614	91.189	0.549
173	ptg000030lM4260849	SNP0356	1	30	4260849	91.463	0.274
174	ptg000030lM3995285	SNP0357	1	30	3995285	91.737	0.274
175	ptg000030lM3746843	SNP0358	1	30	3746843	92.011	0.274
176	ptg000030lM3654197	SNP0364	1	30	3654197	92.56	0.549
177	ptg000030lM3560602	SNP0366	1	30	3560602	92.834	0.274
178	ptg000030lM3431858	SNP0369	1	30	3431858	93.384	0.55
179	ptg000030lM3317582	SNP0371	1	30	3317582	94.489	1.105
180	ptg000030lM3162831	SNP0373	1	30	3162831	96.988	2.499
181	ptg000030lM2659225	SNP0375	1	30	2659225	97.815	0.827
182	ptg000030lM2627507	SNP0379	1	30	2627507	99.2	1.385
183	ptg000030lM1041307	SNP0380	1	30	1041307	99.474	0.274
184	ptg000030lM1001989	SNP0388	1	30	1001989	101.996	2.522
185	g12A2748	g12A2748	1	77	178811	105.975	3.979
186	ptg000077lM100767	SNP0390	1	77	100767	106.524	0.549
187	ptg000077lM82143	SNP0396	1	77	82143	107.909	1.385
188	ptg000077lM67711	SNP0397	1	77	67711	108.459	0.55
189	ptg000005lM99789807	SNP0399	2	5	99789807	0	start
190	ptg000005lM98196214	SNP0417	2	5	98196214	2.193	2.193
191	ptg000005lM98111351	SNP0419	2	5	98111351	2.467	0.274
192	ptg000005lM97696757	SNP0424	2	5	97696757	2.741	0.274
193	ptg000005lM96910011	SNP0429	2	5	96910011	3.015	0.274
194	ptg000005lM96681114	SNP0431	2	5	96681114	3.565	0.55
195	ptg000005lM96523691	SNP0434	2	5	96523691	3.839	0.274
196	ptg000005lM96417470	SNP0436	2	5	96417470	4.944	1.105
197	ptg000005lM96336457	SNP0438	2	5	96336457	5.218	0.274
198	ptg000005lM95602498	SNP0439	2	5	95602498	6.044	0.826
199	ptg000005lM95543493	SNP0443	2	5	95543493	6.318	0.274
200	ptg000005lM95382450	SNP0445	2	5	95382450	7.145	0.827
201	ptg000005lM95371153	SNP0447	2	5	95371153	14.489	7.344
202	ptg000005lM95209555	SNP0448	2	5	95209555	15.316	0.827
203	ptg000005lM95140969	SNP0449	2	5	95140969	15.59	0.274
204	ptg000005lM94770251	SNP0451	2	5	94770251	16.416	0.826
205	ptg000005lM94615912	SNP0453	2	5	94615912	17.801	1.385
206	ptg000005lM94547025	SNP0455	2	5	94547025	18.906	1.105
207	ptg000005lM94360831	SNP0457	2	5	94360831	19.456	0.55
208	ptg000005lM94355287	SNP0460	2	5	94355287	22.265	2.809
209	ptg000005lM94106738	SNP0461	2	5	94106738	23.65	1.385
210	ptg000005lM94020520	SNP0462	2	5	94020520	23.924	0.274
211	ptg000005lM93772661	SNP0463	2	5	93772661	24.198	0.274
212	ptg000005lM93745330	SNP0467	2	5	93745330	24.472	0.274
213	ptg000005lM93473096	SNP0468	2	5	93473096	25.299	0.827
214	ptg000005lM93180786	SNP0469	2	5	93180786	25.573	0.274
215	ptg000005lM93018085	SNP0470	2	5	93018085	25.847	0.274
216	g2SSH197	g2SSH197	2	5	92475999	26.121	0.274
217	ptg000005lM92324370	SNP0474	2	5	92324370	26.395	0.274
218	ptg000005lM92031151	SNP0476	2	5	92031151	27.78	1.385
219	ptg000005lM91843464	SNP0477	2	5	91843464	28.329	0.549
220	ptg000005lM91637807	SNP0479	2	5	91637807	28.879	0.55
221	ptg000005lM90868058	SNP0481	2	5	90868058	29.153	0.274
222	ptg000005lM90581789	SNP0482	2	5	90581789	37.456	8.303
223	ptg000005lM89910126	SNP0483	2	5	89910126	37.73	0.274
224	ptg000005lM89573481	SNP0484	2	5	89573481	38.004	0.274
225	ptg000005lM88091101	SNP0485	2	5	88091101	38.278	0.274
226	ptg000005lM87969885	SNP0486	2	5	87969885	38.552	0.274
227	ptg000005lM87732902	SNP0490	2	5	87732902	39.378	0.826
228	ptg000005lM87516237	SNP0491	2	5	87516237	40.205	0.827
229	ptg000005lM85987677	SNP0492	2	5	85987677	40.754	0.549
230	ptg000005lM85584907	SNP0494	2	5	85584907	41.304	0.55
231	ptg000005lM84863423	SNP0495	2	5	84863423	42.13	0.826
232	g2T2094	g2T2094	2	5	81827468	42.404	0.274
233	ptg000005lM80248823	SNP0498	2	5	80248823	45.795	3.391
234	ptg000005lM79549606	SNP0500	2	5	79549606	46.345	0.55
235	ptg000005lM79418688	SNP0503	2	5	79418688	46.619	0.274
236	ptg000005lM75907665	SNP0505	2	5	75907665	46.893	0.274
237	ptg000005lM75683372	SNP0508	2	5	75683372	47.166	0.273
238	ptg000005lM72066887	SNP0509	2	5	72066887	47.44	0.274
239	ptg000005lM61721633	SNP0511	2	5	61721633	47.714	0.274
240	ptg000005lM33117618	SNP0517	2	5	33117618	47.988	0.274
241	ptg000005lM30928697	SNP0537	2	5	30928697	48.262	0.274
242	g2A2510	g2A2510	2	8	30144519	48.812	0.55
243	ptg000005lM25849100	SNP0546	2	5	25849100	49.086	0.274
244	ptg000005lM25378301	SNP0548	2	5	25378301	50.191	1.105
245	ptg000005lM23742240	SNP0549	2	5	23742240	50.465	0.274
246	ptg000005lM23070835	SNP0552	2	5	23070835	52.986	2.521
247	ptg000005lM22522999	SNP0555	2	5	22522999	53.26	0.274
248	ptg000005lM22304004	SNP0557	2	5	22304004	53.534	0.274
249	ptg000005lM22241128	SNP0559	2	5	22241128	53.808	0.274
250	ptg000005lM21587143	SNP0560	2	5	21587143	55.193	1.385
251	ptg000005lM21508073	SNP0561	2	5	21508073	55.467	0.274
252	g2TAs2227	g2TAs2227	2	5	21465233	61.254	5.787
253	ptg000005lM20389943	SNP0564	2	5	20389943	71.531	10.277
254	ptg000005lM17181738	SNP0565	2	5	17181738	71.805	0.274
255	ptg000005lM15665959	SNP0573	2	5	15665959	73.472	1.667
256	ptg000005lM15402545	SNP0574	2	5	15402545	74.298	0.826
257	ptg000005lM15237515	SNP0576	2	5	15237515	75.403	1.105
258	ptg000005lM14866012	SNP0577	2	5	14866012	75.677	0.274
259	ptg000005lM14824045	SNP0578	2	5	14824045	75.951	0.274
260	ptg000005lM14439245	SNP0579	2	5	14439245	76.225	0.274
261	ptg000005lM13940915	SNP0583	2	5	13940915	76.775	0.55
262	ptg000005lM13886770	SNP0587	2	5	13886770	77.049	0.274
263	ptg000005lM13457336	SNP0588	2	5	13457336	77.598	0.549
264	ptg000005lM13375666	SNP0589	2	5	13375666	78.148	0.55
265	ptg000005lM12876767	SNP0590	2	5	12876767	78.697	0.549
266	ptg000005lM12875099	SNP0591	2	5	12875099	78.971	0.274
267	ptg000005lM12453452	SNP0592	2	5	12453452	79.521	0.55
268	ptg000005lM12355836	SNP0593	2	5	12355836	80.07	0.549
269	ptg000005lM11860003	SNP0594	2	5	11860003	81.175	1.105
270	ptg000005lM11097308	SNP0595	2	5	11097308	82.28	1.105
271	ptg000005lM9438981	SNP0596	2	5	9438981	86.556	4.276
272	ptg000005lM9434402	SNP0597	2	5	9434402	87.661	1.105
273	ptg000005lM9110245	SNP0598	2	5	9110245	87.935	0.274
274	ptg000005lM8903477	SNP0602	2	5	8903477	88.209	0.274
275	ptg000005lM8804309	SNP0603	2	5	8804309	88.759	0.55
276	ptg000005lM8713889	SNP0604	2	5	8713889	89.585	0.826
277	ptg000005lM8565565	SNP0606	2	5	8565565	89.859	0.274
278	ptg000005lM8274934	SNP0607	2	5	8274934	90.686	0.827
279	ptg000005lM8126771	SNP0608	2	5	8126771	90.959	0.273
280	ptg000005lM7777299	SNP0613	2	5	7777299	92.345	1.386
281	ptg000005lM7721882	SNP0618	2	5	7721882	93.171	0.826
282	ptg000005lM7231145	SNP0620	2	5	7231145	93.445	0.274
283	ptg000005lM7077902	SNP0621	2	5	7077902	93.719	0.274
284	ptg000005lM7048042	SNP0622	2	5	7048042	93.993	0.274
285	ptg000005lM6983615	SNP0623	2	5	6983615	94.267	0.274
286	ptg000005lM6881192	SNP0624	2	5	6881192	94.816	0.549
287	ptg000005lM6720484	SNP0626	2	5	6720484	95.09	0.274
288	ptg000005lM6637983	SNP0631	2	5	6637983	95.364	0.274
289	ptg000005lM6566861	SNP0632	2	5	6566861	95.914	0.55
290	ptg000005lM6547851	SNP0633	2	5	6547851	96.188	0.274
291	ptg000005lM6489490	SNP0634	2	5	6489490	96.462	0.274
292	g2A2534	g2A2534	2	5	6453651	96.736	0.274
293	ptg000005lM6227636	SNP0637	2	5	6227636	97.562	0.826
294	g2TAs2464	g2TAs2464	2	5	6143646	97.836	0.274
295	ptg000005lM6011293	SNP0640	2	5	6011293	98.11	0.274
296	ptg000005lM5355352	SNP0642	2	5	5355352	98.384	0.274
297	ptg000005lM5271517	SNP0650	2	5	5271517	98.934	0.55
298	ptg000005lM5125415	SNP0652	2	5	5125415	99.208	0.274
299	ptg000005lM5058230	SNP0653	2	5	5058230	99.482	0.274
300	ptg000005lM4995861	SNP0654	2	5	4995861	100.031	0.549
301	ptg000005lM4984304	SNP0655	2	5	4984304	100.58	0.549
302	ptg000005lM4958070	SNP0656	2	5	4958070	100.854	0.274
303	g2A2419.L2	g2A2419.L2	2	5	4874518	101.128	0.274
304	ptg000005lM4733121	SNP0660	2	5	4733121	101.678	0.55
305	ptg000005lM4725460	SNP0662	2	5	4725460	101.952	0.274
306	ptg000005lM4715705	SNP0663	2	5	4715705	102.501	0.549
307	ptg000005lM4658543	SNP0664	2	5	4658543	103.051	0.55
308	ptg000005lM4536522	SNP0665	2	5	4536522	103.877	0.826
309	ptg000005lM4410525	SNP0666	2	5	4410525	104.427	0.55
310	ptg000005lM4230607	SNP0670	2	5	4230607	104.701	0.274
311	ptg000005lM4105519	SNP0676	2	5	4105519	104.975	0.274
312	ptg000005lM4100463	SNP0679	2	5	4100463	105.249	0.274
313	ptg000005lM3956450	SNP0680	2	5	3956450	106.075	0.826
314	ptg000005lM3910620	SNP0685	2	5	3910620	106.624	0.549
315	ptg000005lM3171198	SNP0688	2	5	3171198	106.898	0.274
316	ptg000005lM3073635	SNP0697	2	5	3073635	107.172	0.274
317	ptg000005lM2368429	SNP0700	2	5	2368429	107.446	0.274
318	ptg000005lM2334635	SNP0710	2	5	2334635	107.996	0.55
319	ptg000005lM2301211	SNP0712	2	5	2301211	108.27	0.274
320	ptg000005lM2026197	SNP0713	2	5	2026197	108.544	0.274
321	ptg000005lM1766505	SNP0715	2	5	1766505	109.649	1.105
322	ptg000005lM1747539	SNP0718	2	5	1747539	110.475	0.826
323	ptg000005lM1693094	SNP0720	2	5	1693094	111.025	0.55
324	ptg000005lM1405621	SNP0722	2	5	1405621	112.692	1.667
325	ptg000005lM1098001	SNP0726	2	5	1098001	112.966	0.274
326	ptg000005lM1043537	SNP0731	2	5	1043537	113.24	0.274
327	ptg000005lM590839	SNP0735	2	5	590839	113.513	0.273
328	ptg000005lM170542	SNP0746	2	5	170542	113.787	0.274
329	ptg000002lM85751	SNP0752	3	2	85751	0	start
330	ptg000002lM194358	SNP0753	3	2	194358	0.274	0.274
331	ptg000002lM269827	SNP0759	3	2	269827	0.548	0.274
332	ptg000002lM595503	SNP0761	3	2	595503	1.097	0.549
333	ptg000002lM599859	SNP0762	3	2	599859	1.647	0.55
334	ptg000002lM1014457	SNP0770	3	2	1014457	1.921	0.274
335	ptg000002lM1016395	SNP0772	3	2	1016395	2.195	0.274
336	ptg000002lM1079661	SNP0774	3	2	1079661	2.469	0.274
337	ptg000002lM1523830	SNP0784	3	2	1523830	2.743	0.274
338	ptg000002lM1585793	SNP0785	3	2	1585793	3.017	0.274
339	ptg000002lM1650355	SNP0787	3	2	1650355	3.291	0.274
340	ptg000002lM1858537	SNP0788	3	2	1858537	3.565	0.274
341	ptg000002lM1906106	SNP0789	3	2	1906106	3.565	0
342	ptg000002lM2020954	SNP0790	3	2	2020954	4.114	0.549
343	ptg000002lM2354150	SNP0791	3	2	2354150	14.728	10.614
344	ptg000002lM2566122	SNP0792	3	2	2566122	15.277	0.549
345	ptg000002lM2987107	SNP0796	3	2	2987107	15.827	0.55
346	ptg000002lM3063162	SNP0797	3	2	3063162	16.101	0.274
347	ptg000002lM4293194	SNP0809	3	2	4293194	16.375	0.274
348	ptg000002lM4392157	SNP0812	3	2	4392157	16.649	0.274
349	ptg000002lM4573113	SNP0814	3	2	4573113	16.923	0.274
350	ptg000002lM4680443	SNP0816	3	2	4680443	17.197	0.274
351	ptg000002lM4727944	SNP0817	3	2	4727944	17.471	0.274
352	ptg000002lM4809408	SNP0820	3	2	4809408	17.745	0.274
353	ptg000002lM4825490	SNP0821	3	2	4825490	18.019	0.274
354	ptg000002lM4943187	SNP0822	3	2	4943187	18.845	0.826
355	ptg000002lM5062607	SNP0823	3	2	5062607	19.119	0.274
356	ptg000002lM5661712	SNP0825	3	2	5661712	19.393	0.274
357	ptg000002lM8880543	SNP0839	3	2	8880543	19.667	0.274
358	ptg000002lM8900308	SNP0843	3	2	8900308	20.216	0.549
359	g3T2628	g3T2628	3	2	9107056	20.49	0.274
360	ptg000002lM9227601	SNP0852	3	2	9227601	20.764	0.274
361	g3TAs2558	g3TAs2558	3	2	9260598	21.038	0.274
362	ptg000002lM9424790	SNP0856	3	2	9424790	21.588	0.55
363	ptg000002lM9763653	SNP0862	3	2	9763653	21.862	0.274
364	ptg000002lM10010854	SNP0867	3	2	10010854	22.411	0.549
365	ptg000002lM10073817	SNP0870	3	2	10073817	22.685	0.274
366	ptg000002lM10160025	SNP0871	3	2	10160025	22.959	0.274
367	ptg000002lM10199917	SNP0872	3	2	10199917	23.509	0.55
368	ptg000002lM10829385	SNP0878	3	2	10829385	23.783	0.274
369	ptg000002lM11058809	SNP0880	3	2	11058809	24.057	0.274
370	ptg000002lM11200459	SNP0884	3	2	11200459	24.33	0.273
371	ptg000002lM11318600	SNP0888	3	2	11318600	24.604	0.274
372	ptg000002lM11423289	SNP0890	3	2	11423289	24.878	0.274
373	ptg000002lM11467224	SNP0892	3	2	11467224	25.152	0.274
374	ptg000002lM11490650	SNP0893	3	2	11490650	25.702	0.55
375	ptg000002lM11614063	SNP0895	3	2	11614063	28.223	2.521
376	ptg000002lM11720875	SNP0896	3	2	11720875	29.609	1.386
377	ptg000002lM11746820	SNP0897	3	2	11746820	30.994	1.385
378	ptg000002lM11770699	SNP0898	3	2	11770699	31.268	0.274
379	ptg000002lM11819744	SNP0902	3	2	11819744	31.817	0.549
380	ptg000002lM12292657	SNP0905	3	2	12292657	32.644	0.827
381	ptg000002lM12316191	SNP0906	3	2	12316191	33.193	0.549
382	ptg000002lM12426246	SNP0907	3	2	12426246	33.467	0.274
383	ptg000002lM13184921	SNP0910	3	2	13184921	33.741	0.274
384	g3A156	g3A156	3	2	13444774	34.015	0.274
385	ptg000002lM13586102	SNP0919	3	2	13586102	34.289	0.274
386	ptg000002lM13795358	SNP0923	3	2	13795358	35.394	1.105
387	ptg000002lM13823920	SNP0924	3	2	13823920	35.668	0.274
388	ptg000002lM13936539	SNP0925	3	2	13936539	35.942	0.274
389	ptg000002lM13994986	SNP0926	3	2	13994986	36.491	0.549
390	ptg000002lM14121978	SNP0928	3	2	14121978	39.591	3.1
391	g3SSH59	g3SSH59	3	1	80058222	40.417	0.826
392	ptg000002lM14764154	SNP0931	3	2	14764154	42.084	1.667
393	ptg000002lM15282484	SNP0932	3	2	15282484	42.634	0.55
394	ptg000002lM15292199	SNP0933	3	2	15292199	42.908	0.274
395	ptg000002lM15302106	SNP0934	3	2	15302106	43.182	0.274
396	ptg000002lM15541274	SNP0935	3	2	15541274	43.731	0.549
397	ptg000002lM15680301	SNP0936	3	2	15680301	44.836	1.105
398	ptg000002lM15936819	SNP0937	3	2	15936819	46.221	1.385
399	ptg000002lM15995778	SNP0938	3	2	15995778	46.771	0.55
400	g3T2605	g3T2605	3	2	16082555	47.045	0.274
401	ptg000002lM16108496	SNP0940	3	2	16108496	47.594	0.549
402	ptg000002lM16148179	SNP0941	3	2	16148179	47.868	0.274
403	ptg000002lM16202116	SNP0942	3	2	16202116	48.973	1.105
404	ptg000002lM16382394	SNP0943	3	2	16382394	49.8	0.827
405	ptg000002lM16625133	SNP0945	3	2	16625133	50.074	0.274
406	ptg000002lM16634482	SNP0946	3	2	16634482	50.623	0.549
407	g3A235	g3A235	3	2	16695302	51.172	0.549
408	ptg000002lM17019124	SNP0949	3	2	17019124	52.839	1.667
409	ptg000002lM17506175	SNP0950	3	2	17506175	53.389	0.55
410	ptg000002lM18380173	SNP0955	3	2	18380173	53.938	0.549
411	ptg000002lM18676935	SNP0957	3	2	18676935	54.488	0.55
412	ptg000002lM19646318	SNP0961	3	2	19646318	54.762	0.274
413	ptg000002lM19869609	SNP0963	3	2	19869609	56.147	1.385
414	ptg000002lM20472119	SNP0968	3	2	20472119	56.421	0.274
415	ptg000002lM20693185	SNP0969	3	2	20693185	56.97	0.549
416	g3SSH31.L2	g3SSH31.L2	3	2	20778410	57.244	0.274
417	ptg000002lM20937955	SNP0972	3	2	20937955	57.518	0.274
418	ptg000002lM21324294	SNP0973	3	2	21324294	57.792	0.274
419	ptg000002lM21326558	SNP0974	3	2	21326558	57.792	0
420	ptg000002lM21734072	SNP0978	3	2	21734072	58.342	0.55
421	ptg000002lM21921113	SNP0979	3	2	21921113	58.616	0.274
422	g3A312	g3A312	3	2	26604930	59.442	0.826
423	ptg000002lM27173672	SNP0985	3	2	27173672	60.827	1.385
424	ptg000002lM27346075	SNP0986	3	2	27346075	66.308	5.481
425	ptg000002lM40409097	SNP1001	3	2	40409097	66.582	0.274
426	g3SSH108	g3SSH108	3	53	809371	66.856	0.274
427	ptg000002lM78616166	SNP1044	3	2	78616166	67.961	1.105
428	ptg000002lM78821849	SNP1045	3	2	78821849	68.235	0.274
429	ptg000002lM79610496	SNP1049	3	2	79610496	68.784	0.549
430	ptg000002lM79856303	SNP1050	3	2	79856303	69.058	0.274
431	ptg000002lM79956049	SNP1051	3	2	79956049	70.163	1.105
432	ptg000002lM80227271	SNP1054	3	2	80227271	71.268	1.105
433	ptg000002lM81048582	SNP1056	3	2	81048582	71.818	0.55
434	ptg000002lM81436381	SNP1058	3	2	81436381	72.092	0.274
435	ptg000002lM81953441	SNP1060	3	2	81953441	72.366	0.274
436	ptg000002lM83301686	SNP1065	3	2	83301686	73.192	0.826
437	ptg000002lM83445918	SNP1066	3	2	83445918	73.466	0.274
438	ptg000002lM83464080	SNP1067	3	2	83464080	73.74	0.274
439	ptg000002lM83663492	SNP1069	3	2	83663492	74.845	1.105
440	ptg000002lM84751467	SNP1070	3	2	84751467	75.119	0.274
441	ptg000060lM37563415	SNP1071	3	60	37563415	75.393	0.274
442	ptg000002lM84853283	SNP1072	3	2	84853283	75.943	0.55
443	ptg000002lM85416682	SNP1076	3	2	85416682	76.769	0.826
444	ptg000002lM85830271	SNP1079	3	2	85830271	78.154	1.385
445	g3A2707	g3A2707	3	2	87878918	78.428	0.274
446	ptg000002lM87940821	SNP1091	3	2	87940821	78.702	0.274
447	ptg000002lM87993727	SNP1093	3	2	87993727	78.976	0.274
448	ptg000002lM88130156	SNP1094	3	2	88130156	79.25	0.274
449	ptg000002lM88144262	SNP1095	3	2	88144262	79.524	0.274
450	ptg000002lM88241761	SNP1097	3	2	88241761	80.074	0.55
451	g3TAs2264	g3TAs2264	3	2	88300744	80.348	0.274
452	ptg000002lM88666432	SNP1100	3	2	88666432	81.453	1.105
453	ptg000002lM88671606	SNP1102	3	2	88671606	81.727	0.274
454	ptg000002lM88735561	SNP1105	3	2	88735561	82.001	0.274
455	ptg000002lM88993640	SNP1107	3	2	88993640	82.55	0.549
456	ptg000002lM89062954	SNP1109	3	2	89062954	82.824	0.274
457	ptg000002lM89116990	SNP1110	3	2	89116990	83.098	0.274
458	ptg000002lM89260163	SNP1111	3	2	89260163	83.372	0.274
459	ptg000002lM89299093	SNP1112	3	2	89299093	84.198	0.826
460	ptg000002lM89905784	SNP1115	3	2	89905784	85.865	1.667
461	ptg000002lM90115992	SNP1116	3	2	90115992	88.1	2.235
462	ptg000002lM90646797	SNP1117	3	2	90646797	88.65	0.55
463	ptg000002lM90813499	SNP1118	3	2	90813499	90.317	1.667
464	ptg000002lM90885569	SNP1119	3	2	90885569	91.143	0.826
465	ptg000002lM91150055	SNP1120	3	2	91150055	93.665	2.522
466	ptg000002lM91279719	SNP1121	3	2	91279719	94.214	0.549
467	ptg000002lM91484512	SNP1122	3	2	91484512	95.04	0.826
468	ptg000002lM91547107	SNP1124	3	2	91547107	95.59	0.55
469	ptg000002lM91558393	SNP1125	3	2	91558393	96.975	1.385
470	ptg000002lM91767567	SNP1127	3	2	91767567	97.249	0.274
471	ptg000002lM91828922	SNP1129	3	2	91828922	97.523	0.274
472	ptg000002lM92292974	SNP1131	3	2	92292974	98.908	1.385
473	ptg000002lM92473953	SNP1132	3	2	92473953	99.735	0.827
474	ptg000002lM92656003	SNP1133	3	2	92656003	100.009	0.274
475	ptg000002lM92771040	SNP1134	3	2	92771040	100.283	0.274
476	ptg000002lM92900400	SNP1135	3	2	92900400	101.109	0.826
477	ptg000002lM92938710	SNP1136	3	2	92938710	101.935	0.826
478	g17SSH82	g17SSH82	3	13	360164	103.04	1.105
479	ptg000002lM93022861	SNP1138	3	2	93022861	103.314	0.274
480	ptg000002lM93097128	SNP1139	3	2	93097128	103.588	0.274
481	ptg000002lM93151349	SNP1142	3	2	93151349	103.862	0.274
482	ptg000002lM93154849	SNP1143	3	2	93154849	104.136	0.274
483	ptg000002lM93214287	SNP1144	3	2	93214287	104.686	0.55
484	ptg000002lM93252100	SNP1145	3	2	93252100	105.235	0.549
485	ptg000002lM93274546	SNP1146	3	2	93274546	105.509	0.274
486	ptg000002lM93346574	SNP1148	3	2	93346574	106.059	0.55
487	ptg000002lM93371394	SNP1149	3	2	93371394	106.333	0.274
488	ptg000002lM93519305	SNP1153	3	2	93519305	106.607	0.274
489	ptg000002lM93549678	SNP1154	3	2	93549678	106.881	0.274
490	ptg000002lM93943988	SNP1155	3	2	93943988	107.155	0.274
491	ptg000002lM94097385	SNP1159	3	2	94097385	107.429	0.274
492	ptg000002lM94128927	SNP1162	3	2	94128927	107.978	0.549
493	g3SSH113	g3SSH113	3	2	94186632	108.252	0.274
494	ptg000002lM94312497	SNP1164	3	2	94312497	109.078	0.826
495	ptg000002lM94375368	SNP1166	3	2	94375368	109.905	0.827
496	ptg000002lM94443543	SNP1170	3	2	94443543	110.454	0.549
497	ptg000002lM94645454	SNP1175	3	2	94645454	110.728	0.274
498	ptg000002lM94701307	SNP1177	3	2	94701307	111.002	0.274
499	g3A2749	g3A2749	3	2	94824033	112.107	1.105
500	ptg000002lM94868766	SNP1179	3	2	94868766	112.381	0.274
501	ptg000002lM94895195	SNP1180	3	2	94895195	112.655	0.274
502	ptg000002lM95044307	SNP1185	3	2	95044307	113.76	1.105
503	ptg000002lM95227281	SNP1187	3	2	95227281	114.034	0.274
504	ptg000002lM96117358	SNP1188	3	2	96117358	114.584	0.55
505	ptg000002lM96942563	SNP1193	3	2	96942563	115.41	0.826
506	ptg000002lM96983637	SNP1196	3	2	96983637	115.684	0.274
507	ptg000002lM97221913	SNP1197	3	2	97221913	116.234	0.55
508	ptg000023lM88009452	SNP1203	4	23	88009452	0	start
509	ptg000023lM87695783	SNP1204	4	23	87695783	0.274	0.274
510	ptg000023lM86727651	SNP1205	4	23	86727651	0.548	0.274
511	ptg000023lM86669783	SNP1213	4	23	86669783	0.822	0.274
512	ptg000023lM86530052	SNP1214	4	23	86530052	1.096	0.274
513	ptg000023lM86522199	SNP1216	4	23	86522199	1.37	0.274
514	ptg000023lM86178832	SNP1217	4	23	86178832	2.196	0.826
515	ptg000023lM86178521	SNP1221	4	23	86178521	2.746	0.55
516	ptg000023lM86003574	SNP1222	4	23	86003574	3.295	0.549
517	ptg000023lM85805369	SNP1223	4	23	85805369	3.569	0.274
518	ptg000023lM85662320	SNP1224	4	23	85662320	4.119	0.55
519	ptg000023lM85291324	SNP1226	4	23	85291324	4.393	0.274
520	ptg000023lM85192577	SNP1227	4	23	85192577	4.667	0.274
521	ptg000023lM84973048	SNP1228	4	23	84973048	5.216	0.549
522	ptg000023lM84852715	SNP1229	4	23	84852715	6.043	0.827
523	ptg000023lM84651432	SNP1232	4	23	84651432	6.317	0.274
524	g4M214	g4M214	4	23	84619289	6.59	0.273
525	ptg000023lM84529958	SNP1235	4	23	84529958	7.14	0.55
526	ptg000023lM84525201	SNP1237	4	23	84525201	7.689	0.549
527	ptg000023lM83903049	SNP1238	4	23	83903049	7.963	0.274
528	ptg000023lM83875254	SNP1243	4	23	83875254	8.237	0.274
529	ptg000023lM83869954	SNP1244	4	23	83869954	8.787	0.55
530	ptg000023lM83354753	SNP1245	4	23	83354753	9.061	0.274
531	ptg000023lM83042035	SNP1246	4	23	83042035	11.011	1.95
532	ptg000023lM82702304	SNP1247	4	23	82702304	11.837	0.826
533	ptg000023lM82615745	SNP1248	4	23	82615745	12.664	0.827
534	g4A2404	g4A2404	4	23	82559613	13.213	0.549
535	ptg000023lM82541492	SNP1251	4	23	82541492	14.318	1.105
536	ptg000023lM82383043	SNP1252	4	23	82383043	14.868	0.55
537	ptg000023lM82224108	SNP1253	4	23	82224108	15.142	0.274
538	ptg000023lM82167796	SNP1254	4	23	82167796	15.691	0.549
539	ptg000023lM82038938	SNP1255	4	23	82038938	17.076	1.385
540	ptg000023lM81518412	SNP1257	4	23	81518412	18.181	1.105
541	ptg000023lM81475237	SNP1258	4	23	81475237	18.455	0.274
542	ptg000023lM81466908	SNP1259	4	23	81466908	18.729	0.274
543	ptg000023lM81446096	SNP1260	4	23	81446096	19.556	0.827
544	ptg000023lM81423625	SNP1261	4	23	81423625	19.83	0.274
545	ptg000023lM81109531	SNP1263	4	23	81109531	20.379	0.549
546	ptg000023lM80957308	SNP1265	4	23	80957308	20.929	0.55
547	ptg000023lM80785662	SNP1268	4	23	80785662	22.034	1.105
548	ptg000023lM80528477	SNP1269	4	23	80528477	22.583	0.549
549	ptg000023lM80448985	SNP1270	4	23	80448985	22.857	0.274
550	ptg000023lM80361842	SNP1272	4	23	80361842	24.524	1.667
551	ptg000023lM80319352	SNP1273	4	23	80319352	24.798	0.274
552	g4A2706.L1	g4A2706.L1	4	23	80280132	25.624	0.826
553	g4SSH111	g4SSH111	4	23	80098885	26.174	0.55
554	ptg000023lM80075747	SNP1276	4	23	80075747	28.984	2.81
555	g4SSH35	g4SSH35	4	23	79921584	29.257	0.273
556	ptg000023lM79902788	SNP1279	4	23	79902788	33.237	3.98
557	ptg000023lM79733097	SNP1280	4	23	79733097	34.904	1.667
558	ptg000023lM78271600	SNP1281	4	23	78271600	35.453	0.549
559	ptg000023lM77977398	SNP1287	4	23	77977398	35.727	0.274
560	ptg000023lM77192912	SNP1288	4	23	77192912	36.001	0.274
561	ptg000023lM77063995	SNP1290	4	23	77063995	36.828	0.827
562	ptg000023lM76863584	SNP1291	4	23	76863584	37.102	0.274
563	ptg000023lM76695892	SNP1293	4	23	76695892	37.651	0.549
564	ptg000023lM74347931	SNP1294	4	23	74347931	37.925	0.274
565	ptg000023lM74320238	SNP1295	4	23	74320238	38.199	0.274
566	ptg000023lM74284363	SNP1296	4	23	74284363	38.473	0.274
567	ptg000023lM74282659	SNP1297	4	23	74282659	39.022	0.549
568	ptg000023lM74177325	SNP1298	4	23	74177325	39.572	0.55
569	ptg000023lM74046986	SNP1299	4	23	74046986	40.677	1.105
570	ptg000023lM74035755	SNP1300	4	23	74035755	40.951	0.274
571	ptg000023lM73910714	SNP1301	4	23	73910714	42.618	1.667
572	ptg000023lM72985506	SNP1302	4	23	72985506	42.892	0.274
573	ptg000023lM72960176	SNP1305	4	23	72960176	43.166	0.274
574	ptg000023lM72741877	SNP1306	4	23	72741877	43.992	0.826
575	ptg000023lM72481390	SNP1308	4	23	72481390	44.266	0.274
576	ptg000023lM72321264	SNP1310	4	23	72321264	45.371	1.105
577	ptg000023lM72089201	SNP1311	4	23	72089201	47.321	1.95
578	ptg000023lM71716761	SNP1312	4	23	71716761	47.871	0.55
579	g4T2091	g4T2091	4	23	71706029	48.145	0.274
580	ptg000023lM71139378	SNP1314	4	23	71139378	50.095	1.95
581	ptg000023lM71134680	SNP1317	4	23	71134680	50.644	0.549
582	ptg000023lM70990173	SNP1318	4	23	70990173	50.918	0.274
583	ptg000023lM68886400	SNP1320	4	23	68886400	51.192	0.274
584	ptg000023lM45682751	SNP1329	4	23	45682751	51.466	0.274
585	g4A135	g4A135	4	23	23512965	51.74	0.274
586	ptg000023lM22141818	SNP1361	4	23	22141818	52.014	0.274
587	ptg000023lM20224160	SNP1364	4	23	20224160	53.119	1.105
588	ptg000023lM20065658	SNP1367	4	23	20065658	53.393	0.274
589	ptg000023lM20045362	SNP1368	4	23	20045362	53.667	0.274
590	ptg000023lM19450239	SNP1369	4	23	19450239	54.493	0.826
591	ptg000023lM18794897	SNP1373	4	23	18794897	54.767	0.274
592	ptg000023lM18656437	SNP1374	4	23	18656437	55.041	0.274
593	ptg000023lM18472350	SNP1376	4	23	18472350	55.315	0.274
594	ptg000023lM17009349	SNP1377	4	23	17009349	55.865	0.55
595	g4A2416	g4A2416	4	23	16765373	56.139	0.274
596	ptg000023lM16574223	SNP1385	4	23	16574223	57.244	1.105
597	ptg000023lM15391112	SNP1386	4	23	15391112	57.518	0.274
598	ptg000023lM15122525	SNP1387	4	23	15122525	58.067	0.549
599	ptg000023lM15121765	SNP1388	4	23	15121765	58.894	0.827
600	ptg000023lM14926457	SNP1389	4	23	14926457	59.72	0.826
601	ptg000023lM14846413	SNP1390	4	23	14846413	60.27	0.55
602	ptg000023lM14287205	SNP1391	4	23	14287205	60.544	0.274
603	ptg000023lM13345928	SNP1392	4	23	13345928	61.37	0.826
604	ptg000023lM13333751	SNP1395	4	23	13333751	61.644	0.274
605	ptg000023lM13057137	SNP1396	4	23	13057137	62.47	0.826
606	ptg000023lM13000454	SNP1398	4	23	13000454	62.744	0.274
607	ptg000023lM12952506	SNP1399	4	23	12952506	63.018	0.274
608	ptg000023lM12669718	SNP1401	4	23	12669718	63.292	0.274
609	ptg000023lM12654558	SNP1404	4	23	12654558	63.566	0.274
610	ptg000023lM12586623	SNP1405	4	23	12586623	64.116	0.55
611	g4A107	g4A107	4	23	12483726	64.39	0.274
612	ptg000023lM12010596	SNP1407	4	23	12010596	66.057	1.667
613	ptg000023lM11802252	SNP1408	4	23	11802252	66.331	0.274
614	ptg000023lM11388884	SNP1409	4	23	11388884	66.605	0.274
615	ptg000023lM11067216	SNP1410	4	23	11067216	67.99	1.385
616	ptg000023lM10857771	SNP1411	4	23	10857771	68.816	0.826
617	ptg000023lM10657396	SNP1412	4	23	10657396	69.643	0.827
618	ptg000023lM10455704	SNP1413	4	23	10455704	69.917	0.274
619	ptg000023lM10447604	SNP1414	4	23	10447604	70.466	0.549
620	ptg000023lM10006568	SNP1415	4	23	10006568	71.016	0.55
621	ptg000023lM9412193	SNP1418	4	23	9412193	72.401	1.385
622	ptg000023lM9219536	SNP1420	4	23	9219536	72.95	0.549
623	ptg000023lM8798783	SNP1423	4	23	8798783	73.224	0.274
624	ptg000023lM8727475	SNP1426	4	23	8727475	73.498	0.274
625	ptg000023lM8399686	SNP1427	4	23	8399686	74.325	0.827
626	ptg000023lM8308360	SNP1428	4	23	8308360	74.598	0.273
627	ptg000023lM8254885	SNP1432	4	23	8254885	74.872	0.274
628	ptg000023lM8237564	SNP1436	4	23	8237564	76.539	1.667
629	ptg000023lM7994066	SNP1437	4	23	7994066	76.813	0.274
630	ptg000023lM7890078	SNP1440	4	23	7890078	77.087	0.274
631	ptg000023lM7391897	SNP1441	4	23	7391897	77.361	0.274
632	ptg000023lM7329226	SNP1445	4	23	7329226	78.188	0.827
633	ptg000023lM7170142	SNP1446	4	23	7170142	78.737	0.549
634	ptg000023lM7135796	SNP1447	4	23	7135796	79.564	0.827
635	ptg000023lM7015515	SNP1448	4	23	7015515	81.23	1.666
636	ptg000023lM6976034	SNP1451	4	23	6976034	81.78	0.55
637	ptg000023lM6561113	SNP1452	4	23	6561113	82.054	0.274
638	ptg000023lM6535537	SNP1453	4	23	6535537	82.603	0.549
639	ptg000023lM6438151	SNP1454	4	23	6438151	83.153	0.55
640	ptg000023lM6064344	SNP1455	4	23	6064344	83.427	0.274
641	ptg000023lM5901858	SNP1458	4	23	5901858	84.812	1.385
642	ptg000023lM5789134	SNP1463	4	23	5789134	85.638	0.826
643	g4A385	g4A385	4	23	5789022	86.188	0.55
644	ptg000023lM5675119	SNP1465	4	23	5675119	86.462	0.274
645	ptg000023lM5074280	SNP1466	4	23	5074280	89.853	3.391
646	ptg000023lM5059992	SNP1467	4	23	5059992	90.402	0.549
647	g4A2365	g4A2365	4	23	5047900	90.676	0.274
648	ptg000023lM4875133	SNP1469	4	23	4875133	91.781	1.105
649	ptg000023lM4530273	SNP1470	4	23	4530273	92.055	0.274
650	ptg000023lM4418046	SNP1472	4	23	4418046	92.329	0.274
651	ptg000023lM4143564	SNP1475	4	23	4143564	93.156	0.827
652	ptg000023lM4065460	SNP1476	4	23	4065460	93.43	0.274
653	ptg000023lM4000672	SNP1477	4	23	4000672	93.704	0.274
654	ptg000023lM3734523	SNP1479	4	23	3734523	93.978	0.274
655	ptg000023lM3671657	SNP1481	4	23	3671657	94.527	0.549
656	ptg000023lM3466109	SNP1483	4	23	3466109	94.801	0.274
657	ptg000023lM3376934	SNP1490	4	23	3376934	95.075	0.274
658	ptg000023lM3112016	SNP1491	4	23	3112016	95.349	0.274
659	ptg000023lM2427279	SNP1494	4	23	2427279	95.623	0.274
660	g4T93	g4T93	4	23	2277353	95.897	0.274
661	ptg000023lM2048986	SNP1511	4	23	2048986	96.171	0.274
662	ptg000023lM1680793	SNP1514	4	23	1680793	96.445	0.274
663	ptg000023lM1578893	SNP1521	4	23	1578893	96.719	0.274
664	ptg000023lM1427067	SNP1522	4	23	1427067	96.993	0.274
665	ptg000023lM1334383	SNP1524	4	23	1334383	97.542	0.549
666	ptg000023lM1194914	SNP1525	4	23	1194914	98.092	0.55
667	ptg000023lM1014395	SNP1526	4	23	1014395	100.613	2.521
668	ptg000023lM1004347	SNP1529	4	23	1004347	100.887	0.274
669	ptg000023lM715834	SNP1530	4	23	715834	101.714	0.827
670	ptg000023lM292696	SNP1531	4	23	292696	102.263	0.549
671	ptg000006lM91680655	SNP1542	5	6	91680655	0	start
672	ptg000006lM90657286	SNP1543	5	6	90657286	0.826	0.826
673	ptg000006lM90585567	SNP1551	5	6	90585567	1.1	0.274
674	ptg000006lM90306544	SNP1553	5	6	90306544	1.374	0.274
675	ptg000006lM89437883	SNP1555	5	6	89437883	2.201	0.827
676	ptg000006lM89223416	SNP1561	5	6	89223416	2.475	0.274
677	ptg000006lM89208399	SNP1564	5	6	89208399	2.749	0.274
678	g5A2723	g5A2723	5	6	89175411	3.023	0.274
679	ptg000006lM88809183	SNP1578	5	6	88809183	3.572	0.549
680	ptg000006lM88766284	SNP1580	5	6	88766284	3.846	0.274
681	ptg000006lM88663458	SNP1581	5	6	88663458	4.12	0.274
682	ptg000006lM88508137	SNP1584	5	6	88508137	4.394	0.274
683	ptg000006lM88492789	SNP1586	5	6	88492789	4.668	0.274
684	ptg000006lM88447630	SNP1587	5	6	88447630	5.218	0.55
685	ptg000006lM88272515	SNP1588	5	6	88272515	5.767	0.549
686	ptg000006lM88188240	SNP1591	5	6	88188240	7.717	1.95
687	g5T2636	g5T2636	5	6	87657944	8.544	0.827
688	g5A2737	g5A2737	5	6	87596767	8.818	0.274
689	ptg000006lM87105574	SNP1599	5	6	87105574	9.644	0.826
690	ptg000006lM86760391	SNP1600	5	6	86760391	10.194	0.55
691	ptg000006lM86665022	SNP1603	5	6	86665022	10.467	0.273
692	ptg000006lM86652650	SNP1605	5	6	86652650	11.017	0.55
693	ptg000006lM86350744	SNP1606	5	6	86350744	11.566	0.549
694	ptg000006lM86127039	SNP1609	5	6	86127039	12.116	0.55
695	ptg000006lM86044157	SNP1614	5	6	86044157	12.39	0.274
696	ptg000006lM85874961	SNP1616	5	6	85874961	13.495	1.105
697	ptg000006lM85860047	SNP1617	5	6	85860047	13.769	0.274
698	ptg000006lM85820588	SNP1618	5	6	85820588	14.318	0.549
699	ptg000006lM85697174	SNP1620	5	6	85697174	14.868	0.55
700	ptg000006lM85516918	SNP1624	5	6	85516918	15.694	0.826
701	ptg000006lM85453399	SNP1628	5	6	85453399	16.244	0.55
702	ptg000006lM85367579	SNP1629	5	6	85367579	17.07	0.826
703	ptg000006lM85118025	SNP1630	5	6	85118025	17.344	0.274
704	ptg000006lM84695571	SNP1632	5	6	84695571	17.618	0.274
705	ptg000006lM84694578	SNP1640	5	6	84694578	18.445	0.827
706	ptg000006lM84499794	SNP1641	5	6	84499794	18.994	0.549
707	ptg000006lM84459522	SNP1646	5	6	84459522	19.268	0.274
708	ptg000006lM84422686	SNP1649	5	6	84422686	19.542	0.274
709	ptg000006lM84355111	SNP1650	5	6	84355111	20.091	0.549
710	ptg000006lM84246987	SNP1652	5	6	84246987	21.477	1.386
711	ptg000006lM84030993	SNP1654	5	6	84030993	22.582	1.105
712	ptg000006lM83973951	SNP1657	5	6	83973951	22.856	0.274
713	ptg000006lM83961559	SNP1659	5	6	83961559	23.129	0.273
714	ptg000006lM83915454	SNP1660	5	6	83915454	23.679	0.55
715	ptg000006lM83908601	SNP1661	5	6	83908601	23.953	0.274
716	ptg000006lM83895054	SNP1662	5	6	83895054	24.227	0.274
717	ptg000006lM83610825	SNP1663	5	6	83610825	24.776	0.549
718	ptg000006lM83331746	SNP1665	5	6	83331746	25.05	0.274
719	ptg000006lM83283007	SNP1672	5	6	83283007	25.324	0.274
720	ptg000006lM83250467	SNP1674	5	6	83250467	26.151	0.827
721	ptg000006lM83186986	SNP1675	5	6	83186986	26.7	0.549
722	g5SSH112	g5SSH112	5	23	80098885	26.974	0.274
723	ptg000006lM83066721	SNP1679	5	6	83066721	27.801	0.827
724	ptg000006lM82960984	SNP1680	5	6	82960984	28.075	0.274
725	ptg000006lM82898272	SNP1681	5	6	82898272	28.349	0.274
726	ptg000006lM82666083	SNP1683	5	6	82666083	28.623	0.274
727	ptg000006lM82572730	SNP1685	5	6	82572730	29.728	1.105
728	ptg000006lM82409179	SNP1687	5	6	82409179	30.002	0.274
729	ptg000006lM82387699	SNP1691	5	6	82387699	30.276	0.274
730	ptg000006lM82340063	SNP1692	5	6	82340063	30.55	0.274
731	ptg000006lM82285647	SNP1693	5	6	82285647	30.823	0.273
732	ptg000006lM81999125	SNP1694	5	6	81999125	31.65	0.827
733	g5TAs2251	g5TAs2251	5	6	81996251	31.924	0.274
734	ptg000006lM81762908	SNP1696	5	6	81762908	33.029	1.105
735	ptg000006lM81545189	SNP1697	5	6	81545189	33.578	0.549
736	ptg000006lM81075941	SNP1698	5	6	81075941	34.128	0.55
737	ptg000006lM81001272	SNP1701	5	6	81001272	34.677	0.549
738	ptg000006lM80969870	SNP1702	5	6	80969870	34.951	0.274
739	ptg000006lM80809594	SNP1703	5	6	80809594	35.225	0.274
740	ptg000006lM80577946	SNP1705	5	6	80577946	35.775	0.55
741	g5TAs2270	g5TAs2270	5	6	80523652	36.049	0.274
742	ptg000006lM80451142	SNP1710	5	6	80451142	36.323	0.274
743	ptg000006lM80430561	SNP1711	5	6	80430561	36.597	0.274
744	ptg000006lM80341626	SNP1712	5	6	80341626	37.146	0.549
745	ptg000006lM80249580	SNP1713	5	6	80249580	37.696	0.55
746	ptg000006lM80179640	SNP1714	5	6	80179640	37.97	0.274
747	ptg000006lM80179244	SNP1715	5	6	80179244	38.243	0.273
748	ptg000006lM80141044	SNP1716	5	6	80141044	38.517	0.274
749	ptg000006lM80081243	SNP1717	5	6	80081243	39.344	0.827
750	ptg000006lM79915377	SNP1718	5	6	79915377	40.17	0.826
751	ptg000006lM79794299	SNP1720	5	6	79794299	40.444	0.274
752	ptg000006lM79466988	SNP1721	5	6	79466988	40.994	0.55
753	ptg000006lM79442924	SNP1722	5	6	79442924	41.268	0.274
754	ptg000006lM79316902	SNP1724	5	6	79316902	41.542	0.274
755	ptg000006lM79299642	SNP1726	5	6	79299642	41.816	0.274
756	ptg000006lM79102423	SNP1727	5	6	79102423	42.09	0.274
757	ptg000006lM78968037	SNP1729	5	6	78968037	42.639	0.549
758	ptg000006lM78849567	SNP1730	5	6	78849567	42.913	0.274
759	ptg000006lM78691652	SNP1733	5	6	78691652	43.463	0.55
760	ptg000006lM78689338	SNP1735	5	6	78689338	43.737	0.274
761	ptg000006lM78556863	SNP1736	5	6	78556863	44.563	0.826
762	ptg000006lM78509077	SNP1739	5	6	78509077	44.837	0.274
763	ptg000006lM78306244	SNP1741	5	6	78306244	45.111	0.274
764	ptg000006lM78234478	SNP1744	5	6	78234478	45.385	0.274
765	ptg000006lM78168911	SNP1747	5	6	78168911	45.659	0.274
766	ptg000006lM77722711	SNP1748	5	6	77722711	45.933	0.274
767	ptg000006lM77654201	SNP1751	5	6	77654201	46.207	0.274
768	ptg000006lM77671408	SNP1752	5	6	77671408	46.207	0
769	ptg000006lM77614167	SNP1753	5	6	77614167	47.312	1.105
770	ptg000006lM77522134	SNP1754	5	6	77522134	47.861	0.549
771	ptg000006lM77187256	SNP1755	5	6	77187256	48.135	0.274
772	g5A301	g5A301	5	6	77069732	48.409	0.274
773	ptg000006lM76824636	SNP1758	5	6	76824636	49.794	1.385
774	ptg000006lM76570471	SNP1762	5	6	76570471	50.899	1.105
775	ptg000006lM76255171	SNP1764	5	6	76255171	51.173	0.274
776	ptg000006lM75748629	SNP1765	5	6	75748629	51.447	0.274
777	ptg000006lM75744138	SNP1767	5	6	75744138	51.997	0.55
778	ptg000006lM75698180	SNP1768	5	6	75698180	52.271	0.274
779	ptg000006lM75619043	SNP1769	5	6	75619043	52.82	0.549
780	ptg000006lM75409056	SNP1770	5	6	75409056	54.77	1.95
781	ptg000006lM74942699	SNP1772	5	6	74942699	55.044	0.274
782	ptg000006lM74371590	SNP1774	5	6	74371590	56.429	1.385
783	ptg000006lM74303576	SNP1780	5	6	74303576	56.703	0.274
784	ptg000006lM73896835	SNP1781	5	6	73896835	57.53	0.827
785	ptg000006lM73868207	SNP1782	5	6	73868207	57.804	0.274
786	ptg000006lM73288622	SNP1783	5	6	73288622	58.909	1.105
787	g5A2740	g5A2740	5	6	72957368	60.014	1.105
788	ptg000006lM72891969	SNP1786	5	6	72891969	60.288	0.274
789	ptg000006lM72861792	SNP1788	5	6	72861792	60.837	0.549
790	ptg000006lM72737659	SNP1789	5	6	72737659	61.942	1.105
791	ptg000006lM72179115	SNP1790	5	6	72179115	62.216	0.274
792	ptg000006lM71097220	SNP1794	5	6	71097220	63.321	1.105
793	ptg000006lM70974660	SNP1798	5	6	70974660	63.595	0.274
794	ptg000006lM70905532	SNP1801	5	6	70905532	63.869	0.274
795	ptg000006lM70903022	SNP1802	5	6	70903022	64.143	0.274
796	ptg000006lM68662525	SNP1803	5	6	68662525	64.417	0.274
797	ptg000006lM68428526	SNP1809	5	6	68428526	64.967	0.55
798	g5SSH119	g5SSH119	5	6	56103836	66.072	1.105
799	ptg000006lM52916691	SNP1830	5	6	52916691	66.346	0.274
800	g5SSH42	g5SSH42	5	6	51612498	66.62	0.274
801	g5A2732	g5A2732	5	6	50031318	66.894	0.274
802	g5A2745	g5A2745	5	6	48767656	66.894	0
803	ptg000006lM32145321	SNP1850	5	6	32145321	67.168	0.274
804	ptg000006lM23623353	SNP1857	5	6	23623353	67.717	0.549
805	ptg000006lM15787130	SNP1864	5	6	15787130	68.544	0.827
806	g5SSH125	g5SSH125	5	6	4516786	68.818	0.274
807	ptg000006lM1178114	SNP1889	5	6	1178114	70.203	1.385
808	ptg000006lM440747	SNP1894	5	6	440747	71.029	0.826
809	ptg000006lM412387	SNP1895	5	6	412387	71.579	0.55
810	ptg000006lM114775	SNP1896	5	6	114775	75.558	3.979
811	ptg000026lM1177077	SNP1899	5	26	1177077	76.663	1.105
812	ptg000026lM1177406	SNP1902	5	26	1177406	77.212	0.549
813	ptg000026lM2499967	SNP1905	5	26	2499967	77.762	0.55
814	ptg000026lM2508170	SNP1906	5	26	2508170	78.588	0.826
815	ptg000026lM2842648	SNP1908	5	26	2842648	78.862	0.274
816	ptg000026lM3131525	SNP1911	5	26	3131525	79.136	0.274
817	ptg000026lM3175972	SNP1912	5	26	3175972	79.963	0.827
818	ptg000026lM3256906	SNP1914	5	26	3256906	80.237	0.274
819	ptg000026lM3590461	SNP1916	5	26	3590461	81.063	0.826
820	ptg000026lM4355968	SNP1918	5	26	4355968	81.613	0.55
821	ptg000026lM4369360	SNP1919	5	26	4369360	81.887	0.274
822	ptg000026lM5177021	SNP1921	5	26	5177021	82.161	0.274
823	ptg000026lM5197880	SNP1922	5	26	5197880	82.71	0.549
824	ptg000026lM5359164	SNP1923	5	26	5359164	83.537	0.827
825	ptg000026lM5897231	SNP1924	5	26	5897231	85.772	2.235
826	g5A2336	g5A2336	5	26	5994437	86.046	0.274
827	ptg000026lM6090890	SNP1927	5	26	6090890	86.872	0.826
828	ptg000026lM6352208	SNP1929	5	26	6352208	87.421	0.549
829	ptg000026lM6402868	SNP1930	5	26	6402868	87.695	0.274
830	ptg000026lM6608169	SNP1932	5	26	6608169	88.245	0.55
831	ptg000026lM6771843	SNP1933	5	26	6771843	88.519	0.274
832	ptg000026lM7243006	SNP1938	5	26	7243006	88.793	0.274
833	ptg000026lM7406660	SNP1939	5	26	7406660	89.067	0.274
834	ptg000026lM7732473	SNP1940	5	26	7732473	89.341	0.274
835	ptg000026lM7808510	SNP1943	5	26	7808510	89.89	0.549
836	ptg000026lM8058625	SNP1945	5	26	8058625	90.164	0.274
837	ptg000026lM8308365	SNP1949	5	26	8308365	90.438	0.274
838	ptg000026lM8361352	SNP1950	5	26	8361352	90.712	0.274
839	ptg000026lM8443315	SNP1951	5	26	8443315	91.262	0.55
840	ptg000026lM8604865	SNP1953	5	26	8604865	92.928	1.666
841	ptg000026lM8800966	SNP1957	5	26	8800966	93.202	0.274
842	ptg000026lM8927688	SNP1959	5	26	8927688	93.476	0.274
843	ptg000026lM9029098	SNP1960	5	26	9029098	94.303	0.827
844	ptg000026lM9256827	SNP1961	5	26	9256827	95.408	1.105
845	ptg000026lM9590573	SNP1962	5	26	9590573	95.957	0.549
846	ptg000026lM10239710	SNP1964	5	26	10239710	99.348	3.391
847	ptg000026lM10357638	SNP1965	5	26	10357638	106.693	7.345
848	ptg000026lM10360314	SNP1966	5	26	10360314	106.967	0.274
849	ptg000026lM10453405	SNP1967	5	26	10453405	107.241	0.274
850	ptg000026lM10481956	SNP1968	5	26	10481956	107.515	0.274
851	ptg000026lM10601207	SNP1969	5	26	10601207	108.064	0.549
852	ptg000026lM11052759	SNP1971	5	26	11052759	108.614	0.55
853	ptg000026lM11268222	SNP1972	5	26	11268222	109.44	0.826
854	g5TA2155	g5TA2155	5	26	11384330	110.267	0.827
855	ptg000026lM11866561	SNP1983	5	26	11866561	111.915	1.648
856	ptg000026lM11885218	SNP1984	5	26	11885218	112.189	0.274
857	ptg000026lM12105843	SNP1986	5	26	12105843	112.739	0.55
858	ptg000026lM12216449	SNP1993	5	26	12216449	113.288	0.549
859	ptg000026lM12248422	SNP1994	5	26	12248422	113.562	0.274
860	ptg000026lM12291294	SNP1995	5	26	12291294	114.388	0.826
861	ptg000026lM12446266	SNP1996	5	26	12446266	114.662	0.274
862	ptg000026lM12505193	SNP1997	5	26	12505193	115.489	0.827
863	ptg000026lM12854838	SNP1998	5	26	12854838	116.038	0.549
864	ptg000026lM13210982	SNP2000	5	26	13210982	117.423	1.385
865	ptg000026lM13352373	SNP2001	5	26	13352373	118.25	0.827
866	ptg000026lM13362227	SNP2002	5	26	13362227	118.524	0.274
867	ptg000026lM13419532	SNP2003	5	26	13419532	118.798	0.274
868	ptg000026lM13424922	SNP2004	5	26	13424922	119.624	0.826
869	ptg000026lM13450437	SNP2005	5	26	13450437	119.898	0.274
870	ptg000026lM13656382	SNP2006	5	26	13656382	120.725	0.827
871	ptg000026lM13867921	SNP2008	5	26	13867921	121.551	0.826
872	ptg000026lM14220826	SNP2009	5	26	14220826	121.825	0.274
873	ptg000026lM14377099	SNP2011	5	26	14377099	122.099	0.274
874	ptg000026lM14521822	SNP2017	5	26	14521822	122.649	0.55
875	ptg000013lM94028248	SNP2028	6	13	94028248	0	start
876	g6A367	g6A367	6	13	93874216	0.274	0.274
877	g6A296	g6A296	6	13	93626425	0.823	0.549
878	g6T728	g6T728	6	13	93646414	0.823	0
879	ptg000013lM93487746	SNP2037	6	13	93487746	1.373	0.55
880	ptg000013lM93300447	SNP2039	6	13	93300447	1.922	0.549
881	g6SSH207	g6SSH207	6	13	93256042	2.196	0.274
882	ptg000013lM93100048	SNP2045	6	13	93100048	2.746	0.55
883	ptg000013lM93089650	SNP2046	6	13	93089650	3.295	0.549
884	ptg000013lM92912449	SNP2047	6	13	92912449	4.122	0.827
885	g6TAs2216	g6TAs2216	6	13	92771800	5.227	1.105
886	ptg000013lM92403584	SNP2054	6	13	92403584	5.776	0.549
887	ptg000013lM92297448	SNP2058	6	13	92297448	6.603	0.827
888	ptg000013lM92225930	SNP2059	6	13	92225930	7.708	1.105
889	ptg000013lM92222115	SNP2060	6	13	92222115	7.982	0.274
890	ptg000013lM91899873	SNP2061	6	13	91899873	8.531	0.549
891	ptg000013lM91749543	SNP2063	6	13	91749543	8.805	0.274
892	ptg000013lM91679361	SNP2064	6	13	91679361	9.079	0.274
893	ptg000013lM91616273	SNP2068	6	13	91616273	9.353	0.274
894	ptg000013lM91570418	SNP2069	6	13	91570418	9.627	0.274
895	ptg000013lM91565733	SNP2070	6	13	91565733	9.901	0.274
896	ptg000013lM91546383	SNP2071	6	13	91546383	10.45	0.549
897	ptg000013lM91297182	SNP2072	6	13	91297182	10.724	0.274
898	ptg000013lM91195496	SNP2078	6	13	91195496	10.998	0.274
899	ptg000013lM91187275	SNP2080	6	13	91187275	11.272	0.274
900	g6A170.L1	g6A170.L1	6	13	91177879	11.822	0.55
901	ptg000013lM91141412	SNP2082	6	13	91141412	12.096	0.274
902	ptg000013lM91106673	SNP2084	6	13	91106673	12.645	0.549
903	g6A188	g6A188	6	13	90749639	13.195	0.55
904	ptg000013lM90718865	SNP2088	6	13	90718865	13.469	0.274
905	ptg000013lM90660329	SNP2089	6	13	90660329	13.743	0.274
906	ptg000013lM90511026	SNP2090	6	13	90511026	14.017	0.274
907	ptg000013lM90502144	SNP2091	6	13	90502144	14.566	0.549
908	ptg000013lM90431502	SNP2092	6	13	90431502	15.393	0.827
909	ptg000013lM90425592	SNP2093	6	13	90425592	16.219	0.826
910	ptg000013lM90366452	SNP2094	6	13	90366452	16.768	0.549
911	ptg000013lM90252728	SNP2095	6	13	90252728	17.873	1.105
912	ptg000013lM90243280	SNP2096	6	13	90243280	18.423	0.55
913	ptg000013lM90190560	SNP2097	6	13	90190560	18.972	0.549
914	ptg000013lM90019356	SNP2098	6	13	90019356	20.077	1.105
915	ptg000013lM89946441	SNP2099	6	13	89946441	20.627	0.55
916	ptg000013lM89885468	SNP2100	6	13	89885468	21.176	0.549
917	ptg000013lM89720859	SNP2102	6	13	89720859	21.726	0.55
918	ptg000013lM89646838	SNP2103	6	13	89646838	22	0.274
919	ptg000013lM89606861	SNP2104	6	13	89606861	23.105	1.105
920	ptg000013lM89427422	SNP2105	6	13	89427422	23.931	0.826
921	ptg000013lM89136429	SNP2106	6	13	89136429	24.481	0.55
922	ptg000013lM89098344	SNP2108	6	13	89098344	25.307	0.826
923	ptg000013lM89083598	SNP2109	6	13	89083598	25.581	0.274
924	ptg000013lM88787471	SNP2111	6	13	88787471	26.408	0.827
925	ptg000013lM88666709	SNP2116	6	13	88666709	26.682	0.274
926	ptg000013lM88560305	SNP2119	6	13	88560305	27.231	0.549
927	ptg000013lM88543477	SNP2120	6	13	88543477	28.616	1.385
928	ptg000013lM88517549	SNP2121	6	13	88517549	28.89	0.274
929	ptg000013lM88450733	SNP2122	6	13	88450733	29.164	0.274
930	ptg000013lM87881884	SNP2123	6	13	87881884	29.438	0.274
931	ptg000013lM87838069	SNP2125	6	13	87838069	29.987	0.549
932	ptg000013lM87693493	SNP2126	6	13	87693493	31.373	1.386
933	ptg000013lM87687625	SNP2127	6	13	87687625	32.478	1.105
934	ptg000013lM87480613	SNP2128	6	13	87480613	32.752	0.274
935	ptg000013lM87361370	SNP2131	6	13	87361370	33.578	0.826
936	ptg000013lM87351930	SNP2132	6	13	87351930	34.405	0.827
937	ptg000013lM87245230	SNP2133	6	13	87245230	34.954	0.549
938	g6A2507	g6A2507	6	13	87233471	35.228	0.274
939	ptg000013lM87205777	SNP2136	6	13	87205777	36.613	1.385
940	ptg000013lM87080088	SNP2137	6	13	87080088	37.163	0.55
941	ptg000013lM86993946	SNP2138	6	13	86993946	37.437	0.274
942	ptg000013lM86353063	SNP2139	6	13	86353063	37.711	0.274
943	ptg000013lM86188498	SNP2140	6	13	86188498	39.096	1.385
944	g6A2433	g6A2433	6	13	86152012	39.645	0.549
945	ptg000013lM85772227	SNP2145	6	13	85772227	41.03	1.385
946	ptg000013lM85408941	SNP2150	6	13	85408941	41.304	0.274
947	ptg000013lM85311862	SNP2151	6	13	85311862	41.578	0.274
948	ptg000013lM85043100	SNP2153	6	13	85043100	42.128	0.55
949	g6A2724	g6A2724	6	13	84932107	42.954	0.826
950	g6A73	g6A73	6	13	84446661	44.621	1.667
951	ptg000013lM83578982	SNP2156	6	13	83578982	45.726	1.105
952	ptg000013lM83550726	SNP2159	6	13	83550726	46	0.274
953	ptg000013lM83460726	SNP2160	6	13	83460726	46.274	0.274
954	ptg000013lM83281116	SNP2162	6	13	83281116	47.379	1.105
955	ptg000013lM83251961	SNP2164	6	13	83251961	47.653	0.274
956	ptg000013lM82879862	SNP2165	6	13	82879862	47.927	0.274
957	ptg000013lM82412417	SNP2166	6	13	82412417	49.594	1.667
958	ptg000013lM81661680	SNP2167	6	13	81661680	50.979	1.385
959	ptg000013lM80291830	SNP2168	6	13	80291830	51.253	0.274
960	ptg000013lM80289931	SNP2170	6	13	80289931	51.527	0.274
961	ptg000013lM79930674	SNP2171	6	13	79930674	52.076	0.549
962	ptg000013lM79925288	SNP2173	6	13	79925288	53.461	1.385
963	ptg000013lM79197457	SNP2174	6	13	79197457	53.735	0.274
964	ptg000013lM76924017	SNP2176	6	13	76924017	54.009	0.274
965	ptg000013lM76494750	SNP2178	6	13	76494750	54.283	0.274
966	ptg000013lM74840276	SNP2180	6	13	74840276	54.557	0.274
967	ptg000013lM72763797	SNP2184	6	13	72763797	54.831	0.274
968	ptg000013lM64752588	SNP2185	6	13	64752588	55.381	0.55
969	ptg000013lM52758014	SNP2190	6	13	52758014	55.655	0.274
970	ptg000013lM48392474	SNP2195	6	13	48392474	55.929	0.274
971	ptg000013lM44458626	SNP2197	6	13	44458626	56.203	0.274
972	ptg000013lM36169266	SNP2205	6	13	36169266	56.752	0.549
973	ptg000013lM29781687	SNP2212	6	13	29781687	57.026	0.274
974	ptg000013lM22398516	SNP2218	6	13	22398516	57.3	0.274
975	ptg000013lM21737502	SNP2224	6	13	21737502	57.849	0.549
976	ptg000013lM20071700	SNP2225	6	13	20071700	58.123	0.274
977	ptg000013lM19299708	SNP2226	6	13	19299708	58.673	0.55
978	ptg000013lM16946776	SNP2229	6	13	16946776	60.058	1.385
979	ptg000013lM16563080	SNP2235	6	13	16563080	60.607	0.549
980	ptg000013lM16447864	SNP2239	6	13	16447864	61.157	0.55
981	ptg000013lM16253568	SNP2240	6	13	16253568	61.431	0.274
982	ptg000013lM16140141	SNP2242	6	13	16140141	62.816	1.385
983	ptg000013lM15929029	SNP2243	6	13	15929029	63.09	0.274
984	ptg000013lM15906150	SNP2244	6	13	15906150	63.364	0.274
985	ptg000013lM15713088	SNP2245	6	13	15713088	63.638	0.274
986	ptg000013lM15042137	SNP2246	6	13	15042137	63.912	0.274
987	ptg000013lM14947460	SNP2248	6	13	14947460	66.147	2.235
988	ptg000013lM14332283	SNP2249	6	13	14332283	66.973	0.826
989	ptg000013lM14056850	SNP2250	6	13	14056850	67.523	0.55
990	ptg000013lM14021630	SNP2251	6	13	14021630	67.797	0.274
991	ptg000013lM13722375	SNP2252	6	13	13722375	68.902	1.105
992	ptg000013lM13362620	SNP2253	6	13	13362620	69.728	0.826
993	ptg000013lM13132977	SNP2257	6	13	13132977	70.002	0.274
994	ptg000013lM12586870	SNP2260	6	13	12586870	70.276	0.274
995	ptg000013lM12360268	SNP2263	6	13	12360268	72.798	2.522
996	ptg000013lM11958399	SNP2265	6	13	11958399	73.072	0.274
997	ptg000013lM11822963	SNP2266	6	13	11822963	73.346	0.274
998	ptg000013lM11815253	SNP2268	6	13	11815253	73.895	0.549
999	ptg000013lM11741029	SNP2269	6	13	11741029	74.722	0.827
1000	ptg000013lM11229529	SNP2270	6	13	11229529	75.548	0.826
1001	ptg000013lM10962913	SNP2273	6	13	10962913	75.822	0.274
1002	ptg000013lM10783161	SNP2276	6	13	10783161	76.096	0.274
1003	ptg000013lM10610111	SNP2278	6	13	10610111	77.201	1.105
1004	ptg000013lM10478184	SNP2280	6	13	10478184	77.475	0.274
1005	ptg000013lM10025141	SNP2281	6	13	10025141	78.58	1.105
1006	ptg000013lM9462832	SNP2284	6	13	9462832	79.685	1.105
1007	ptg000013lM9233176	SNP2286	6	13	9233176	79.959	0.274
1008	ptg000013lM9177792	SNP2288	6	13	9177792	81.344	1.385
1009	ptg000013lM9047319	SNP2290	6	13	9047319	81.618	0.274
1010	ptg000013lM9001664	SNP2291	6	13	9001664	81.892	0.274
1011	ptg000013lM8998866	SNP2292	6	13	8998866	82.997	1.105
1012	ptg000013lM8986940	SNP2293	6	13	8986940	83.271	0.274
1013	ptg000013lM8856903	SNP2294	6	13	8856903	83.545	0.274
1014	ptg000013lM8856503	SNP2295	6	13	8856503	84.095	0.55
1015	ptg000013lM8789969	SNP2296	6	13	8789969	85.2	1.105
1016	ptg000013lM8653338	SNP2297	6	13	8653338	85.474	0.274
1017	ptg000013lM8593346	SNP2298	6	13	8593346	85.748	0.274
1018	ptg000013lM8459535	SNP2299	6	13	8459535	86.021	0.273
1019	ptg000013lM8459213	SNP2301	6	13	8459213	86.295	0.274
1020	ptg000013lM8419373	SNP2302	6	13	8419373	86.569	0.274
1021	ptg000013lM8372409	SNP2303	6	13	8372409	87.119	0.55
1022	ptg000013lM8268482	SNP2304	6	13	8268482	88.504	1.385
1023	ptg000013lM8255742	SNP2305	6	13	8255742	88.778	0.274
1024	ptg000013lM8093064	SNP2306	6	13	8093064	89.883	1.105
1025	ptg000013lM8092252	SNP2307	6	13	8092252	91.833	1.95
1026	ptg000013lM7836803	SNP2308	6	13	7836803	92.107	0.274
1027	ptg000013lM7543613	SNP2309	6	13	7543613	92.657	0.55
1028	ptg000013lM7515304	SNP2310	6	13	7515304	92.931	0.274
1029	ptg000013lM7325386	SNP2311	6	13	7325386	93.204	0.273
1030	ptg000013lM7311498	SNP2313	6	13	7311498	93.478	0.274
1031	ptg000013lM7074210	SNP2314	6	13	7074210	94.583	1.105
1032	ptg000013lM6370629	SNP2316	6	13	6370629	94.857	0.274
1033	ptg000013lM6202688	SNP2318	6	13	6202688	95.131	0.274
1034	ptg000013lM6097871	SNP2320	6	13	6097871	95.958	0.827
1035	ptg000013lM6064064	SNP2321	6	13	6064064	96.232	0.274
1036	g6A2406	g6A2406	6	13	5883736	97.337	1.105
1037	ptg000013lM5875788	SNP2324	6	13	5875788	97.886	0.549
1038	ptg000013lM5714677	SNP2325	6	13	5714677	99.553	1.667
1039	ptg000013lM5645232	SNP2326	6	13	5645232	100.38	0.827
1040	ptg000013lM5546930	SNP2327	6	13	5546930	101.206	0.826
1041	ptg000013lM5545457	SNP2328	6	13	5545457	101.756	0.55
1042	ptg000013lM5098785	SNP2329	6	13	5098785	103.706	1.95
1043	ptg000013lM5064785	SNP2330	6	13	5064785	103.98	0.274
1044	g6T2449	g6T2449	6	13	5010041	104.806	0.826
1045	ptg000013lM4717510	SNP2334	6	13	4717510	106.191	1.385
1046	ptg000013lM4163754	SNP2335	6	13	4163754	107.296	1.105
1047	ptg000013lM3870893	SNP2339	6	13	3870893	108.401	1.105
1048	ptg000013lM3848563	SNP2340	6	13	3848563	108.951	0.55
1049	ptg000013lM3762750	SNP2341	6	13	3762750	109.5	0.549
1050	ptg000013lM3609204	SNP2342	6	13	3609204	109.774	0.274
1051	ptg000013lM3465174	SNP2345	6	13	3465174	110.601	0.827
1052	ptg000013lM2846215	SNP2347	6	13	2846215	111.15	0.549
1053	ptg000013lM2804631	SNP2352	6	13	2804631	111.424	0.274
1054	ptg000013lM2548126	SNP2353	6	13	2548126	111.698	0.274
1055	ptg000013lM2325358	SNP2356	6	13	2325358	111.972	0.274
1056	ptg000013lM2233381	SNP2360	6	13	2233381	112.246	0.274
1057	ptg000013lM2152020	SNP2363	6	13	2152020	112.52	0.274
1058	ptg000013lM2000957	SNP2364	6	13	2000957	112.794	0.274
1059	ptg000013lM1468234	SNP2366	6	13	1468234	113.068	0.274
1060	ptg000013lM1364370	SNP2369	6	13	1364370	113.617	0.549
1061	ptg000013lM1333685	SNP2371	6	13	1333685	114.722	1.105
1062	ptg000013lM1045168	SNP2372	6	13	1045168	115.272	0.55
1063	ptg000012lM113899711	SNP2392	7	12	113899711	0	start
1064	ptg000012lM113483605	SNP2393	7	12	113483605	0.274	0.274
1065	ptg000012lM113328128	SNP2396	7	12	113328128	0.548	0.274
1066	ptg000012lM113162584	SNP2401	7	12	113162584	1.097	0.549
1067	ptg000012lM112958102	SNP2402	7	12	112958102	5.077	3.98
1068	ptg000012lM112893528	SNP2403	7	12	112893528	5.626	0.549
1069	ptg000012lM112829955	SNP2404	7	12	112829955	5.9	0.274
1070	ptg000012lM112826788	SNP2405	7	12	112826788	6.174	0.274
1071	ptg000012lM112629757	SNP2406	7	12	112629757	7.559	1.385
1072	ptg000012lM112602642	SNP2408	7	12	112602642	7.833	0.274
1073	ptg000012lM112591432	SNP2409	7	12	112591432	8.107	0.274
1074	ptg000012lM112523400	SNP2410	7	12	112523400	8.381	0.274
1075	ptg000012lM112497300	SNP2411	7	12	112497300	8.655	0.274
1076	ptg000012lM112234115	SNP2412	7	12	112234115	8.929	0.274
1077	g7A2742	g7A2742	7	12	111792573	10.034	1.105
1078	g7A174	g7A174	7	12	111685229	10.308	0.274
1079	ptg000012lM111478637	SNP2421	7	12	111478637	10.858	0.55
1080	ptg000012lM111474079	SNP2422	7	12	111474079	11.684	0.826
1081	ptg000012lM110870345	SNP2423	7	12	110870345	11.958	0.274
1082	ptg000012lM110771799	SNP2424	7	12	110771799	12.232	0.274
1083	ptg000012lM110714464	SNP2426	7	12	110714464	13.058	0.826
1084	ptg000012lM110682899	SNP2427	7	12	110682899	13.332	0.274
1085	g7TAs2743	g7TAs2743	7	12	110380341	13.606	0.274
1086	ptg000012lM110220973	SNP2430	7	12	110220973	14.156	0.55
1087	ptg000012lM109906575	SNP2433	7	12	109906575	14.705	0.549
1088	ptg000012lM109850584	SNP2436	7	12	109850584	15.532	0.827
1089	ptg000012lM109563644	SNP2438	7	12	109563644	15.806	0.274
1090	ptg000012lM109563299	SNP2439	7	12	109563299	16.355	0.549
1091	ptg000012lM108883431	SNP2440	7	12	108883431	18.022	1.667
1092	ptg000012lM108854678	SNP2444	7	12	108854678	19.127	1.105
1093	ptg000012lM108565220	SNP2445	7	12	108565220	19.401	0.274
1094	g7TAs2465	g7TAs2465	7	12	108422862	19.951	0.55
1095	ptg000012lM108373854	SNP2449	7	12	108373854	20.777	0.826
1096	ptg000012lM108207153	SNP2451	7	12	108207153	21.326	0.549
1097	ptg000012lM107840852	SNP2453	7	12	107840852	22.712	1.386
1098	ptg000012lM107823153	SNP2454	7	12	107823153	23.261	0.549
1099	ptg000012lM107813203	SNP2455	7	12	107813203	23.535	0.274
1100	ptg000012lM107462372	SNP2456	7	12	107462372	24.361	0.826
1101	ptg000012lM107297033	SNP2459	7	12	107297033	24.635	0.274
1102	ptg000012lM107264116	SNP2462	7	12	107264116	24.909	0.274
1103	ptg000012lM107236189	SNP2463	7	12	107236189	25.459	0.55
1104	ptg000012lM107137534	SNP2464	7	12	107137534	26.564	1.105
1105	ptg000012lM106656854	SNP2468	7	12	106656854	26.838	0.274
1106	ptg000012lM106422963	SNP2474	7	12	106422963	27.387	0.549
1107	ptg000012lM106164216	SNP2478	7	12	106164216	27.661	0.274
1108	ptg000012lM106097685	SNP2481	7	12	106097685	28.488	0.827
1109	ptg000012lM106089902	SNP2482	7	12	106089902	28.762	0.274
1110	ptg000012lM105745168	SNP2483	7	12	105745168	29.311	0.549
1111	ptg000012lM105564091	SNP2486	7	12	105564091	29.585	0.274
1112	ptg000012lM105426637	SNP2488	7	12	105426637	29.859	0.274
1113	ptg000012lM105272490	SNP2489	7	12	105272490	30.409	0.55
1114	ptg000012lM105218176	SNP2490	7	12	105218176	30.683	0.274
1115	ptg000012lM105054439	SNP2492	7	12	105054439	32.068	1.385
1116	ptg000012lM104651296	SNP2493	7	12	104651296	34.018	1.95
1117	ptg000012lM104459331	SNP2495	7	12	104459331	35.123	1.105
1118	ptg000012lM104064493	SNP2496	7	12	104064493	37.073	1.95
1119	ptg000012lM103888087	SNP2498	7	12	103888087	37.347	0.274
1120	ptg000012lM103351899	SNP2499	7	12	103351899	39.014	1.667
1121	ptg000012lM103351081	SNP2502	7	12	103351081	39.288	0.274
1122	g7M127	g7M127	7	12	103137447	39.562	0.274
1123	ptg000012lM103043363	SNP2504	7	12	103043363	40.111	0.549
1124	ptg000012lM103014162	SNP2506	7	12	103014162	40.661	0.55
1125	ptg000012lM102789125	SNP2507	7	12	102789125	42.046	1.385
1126	g7A2708	g7A2708	7	12	102370537	42.32	0.274
1127	ptg000012lM101544596	SNP2513	7	12	101544596	43.146	0.826
1128	ptg000012lM100367511	SNP2515	7	12	100367511	45.668	2.522
1129	ptg000012lM98943221	SNP2519	7	12	98943221	46.217	0.549
1130	ptg000012lM98391977	SNP2520	7	12	98391977	47.044	0.827
1131	g7A2763	g7A2763	7	12	97551963	47.87	0.826
1132	ptg000012lM96495891	SNP2523	7	12	96495891	48.975	1.105
1133	ptg000012lM92675429	SNP2525	7	12	92675429	50.36	1.385
1134	ptg000012lM90218465	SNP2526	7	12	90218465	50.634	0.274
1135	ptg000012lM89918118	SNP2527	7	12	89918118	50.908	0.274
1136	ptg000012lM87999468	SNP2528	7	12	87999468	51.458	0.55
1137	ptg000012lM86564121	SNP2530	7	12	86564121	51.732	0.274
1138	ptg000012lM83066048	SNP2531	7	12	83066048	52.006	0.274
1139	ptg000012lM76791909	SNP2532	7	12	76791909	52.28	0.274
1140	ptg000012lM75940501	SNP2535	7	12	75940501	52.829	0.549
1141	ptg000012lM72526532	SNP2536	7	12	72526532	53.103	0.274
1142	ptg000012lM71482240	SNP2540	7	12	71482240	53.377	0.274
1143	ptg000012lM70502861	SNP2541	7	12	70502861	54.203	0.826
1144	ptg000012lM64224114	SNP2542	7	12	64224114	54.477	0.274
1145	ptg000012lM63204575	SNP2543	7	12	63204575	54.751	0.274
1146	ptg000012lM62388346	SNP2544	7	12	62388346	55.025	0.274
1147	ptg000012lM61371125	SNP2547	7	12	61371125	55.299	0.274
1148	ptg000012lM59931927	SNP2548	7	12	59931927	55.573	0.274
1149	ptg000004lM8029413	SNP2552	7	4	8029413	55.847	0.274
1150	ptg000012lM38797653	SNP2555	7	12	38797653	56.121	0.274
1151	ptg000012lM35502597	SNP2558	7	12	35502597	56.395	0.274
1152	ptg000012lM32444808	SNP2564	7	12	32444808	56.669	0.274
1153	ptg000012lM32444372	SNP2567	7	12	32444372	58.336	1.667
1154	ptg000012lM26975396	SNP2568	7	12	26975396	58.61	0.274
1155	ptg000012lM23675998	SNP2581	7	12	23675998	59.715	1.105
1156	ptg000012lM21214045	SNP2588	7	12	21214045	59.989	0.274
1157	ptg000012lM21195700	SNP2589	7	12	21195700	60.815	0.826
1158	ptg000012lM19095051	SNP2590	7	12	19095051	61.089	0.274
1159	ptg000012lM18632789	SNP2597	7	12	18632789	61.363	0.274
1160	ptg000012lM18452394	SNP2600	7	12	18452394	62.468	1.105
1161	ptg000012lM17177382	SNP2601	7	12	17177382	64.703	2.235
1162	ptg000012lM16723785	SNP2603	7	12	16723785	65.808	1.105
1163	ptg000012lM16184736	SNP2604	7	12	16184736	66.635	0.827
1164	ptg000012lM15770806	SNP2609	7	12	15770806	68.302	1.667
1165	ptg000012lM15120972	SNP2612	7	12	15120972	68.576	0.274
1166	ptg000012lM15020783	SNP2613	7	12	15020783	69.961	1.385
1167	ptg000012lM14970315	SNP2614	7	12	14970315	70.787	0.826
1168	ptg000012lM14715160	SNP2616	7	12	14715160	71.061	0.274
1169	ptg000012lM14378313	SNP2617	7	12	14378313	72.446	1.385
1170	ptg000012lM14062921	SNP2618	7	12	14062921	72.72	0.274
1171	ptg000012lM13767507	SNP2619	7	12	13767507	72.994	0.274
1172	ptg000012lM13706151	SNP2623	7	12	13706151	73.821	0.827
1173	ptg000012lM13636192	SNP2624	7	12	13636192	74.37	0.549
1174	g7SSH201	g7SSH201	7	12	13405865	74.644	0.274
1175	ptg000012lM13191221	SNP2626	7	12	13191221	75.194	0.55
1176	ptg000012lM13145690	SNP2628	7	12	13145690	75.468	0.274
1177	ptg000012lM13052822	SNP2629	7	12	13052822	75.742	0.274
1178	ptg000012lM12879076	SNP2630	7	12	12879076	76.847	1.105
1179	ptg000012lM12817871	SNP2631	7	12	12817871	78.232	1.385
1180	g7T2115	g7T2115	7	12	12425348	78.781	0.549
1181	ptg000012lM12069372	SNP2634	7	12	12069372	79.055	0.274
1182	ptg000012lM11985275	SNP2636	7	12	11985275	79.329	0.274
1183	ptg000012lM11971916	SNP2637	7	12	11971916	79.603	0.274
1184	ptg000012lM11879541	SNP2638	7	12	11879541	80.153	0.55
1185	ptg000012lM11841256	SNP2639	7	12	11841256	80.427	0.274
1186	ptg000012lM11761763	SNP2640	7	12	11761763	80.701	0.274
1187	ptg000012lM11597938	SNP2641	7	12	11597938	82.367	1.666
1188	ptg000012lM11311161	SNP2642	7	12	11311161	82.917	0.55
1189	ptg000012lM11066712	SNP2644	7	12	11066712	83.466	0.549
1190	ptg000012lM11054110	SNP2645	7	12	11054110	83.74	0.274
1191	ptg000012lM10856808	SNP2646	7	12	10856808	85.407	1.667
1192	ptg000012lM10853392	SNP2648	7	12	10853392	85.681	0.274
1193	ptg000012lM10364546	SNP2649	7	12	10364546	86.508	0.827
1194	ptg000012lM10249967	SNP2653	7	12	10249967	87.893	1.385
1195	ptg000012lM10235655	SNP2656	7	12	10235655	88.719	0.826
1196	ptg000012lM10042027	SNP2657	7	12	10042027	89.269	0.55
1197	ptg000012lM10038223	SNP2660	7	12	10038223	89.543	0.274
1198	g7SSH101	g7SSH101	7	12	10011386	90.092	0.549
1199	ptg000012lM9803853	SNP2663	7	12	9803853	91.197	1.105
1200	ptg000012lM9730971	SNP2664	7	12	9730971	92.023	0.826
1201	ptg000012lM9631077	SNP2666	7	12	9631077	92.573	0.55
1202	ptg000012lM9604600	SNP2668	7	12	9604600	92.847	0.274
1203	ptg000012lM9407414	SNP2670	7	12	9407414	93.396	0.549
1204	ptg000012lM9369852	SNP2674	7	12	9369852	93.67	0.274
1205	ptg000012lM9347013	SNP2675	7	12	9347013	94.22	0.55
1206	ptg000012lM9189053	SNP2676	7	12	9189053	94.769	0.549
1207	ptg000012lM9170265	SNP2678	7	12	9170265	95.319	0.55
1208	ptg000012lM9055842	SNP2679	7	12	9055842	95.593	0.274
1209	ptg000012lM9054231	SNP2681	7	12	9054231	96.419	0.826
1210	ptg000012lM9035095	SNP2682	7	12	9035095	96.693	0.274
1211	ptg000012lM8967541	SNP2683	7	12	8967541	98.078	1.385
1212	ptg000012lM8833658	SNP2684	7	12	8833658	98.628	0.55
1213	ptg000012lM8434055	SNP2685	7	12	8434055	98.902	0.274
1214	ptg000012lM8394694	SNP2686	7	12	8394694	99.176	0.274
1215	ptg000012lM8374841	SNP2687	7	12	8374841	99.725	0.549
1216	ptg000012lM8300422	SNP2688	7	12	8300422	99.999	0.274
1217	g7TAs2191	g7TAs2191	7	12	8108396	100.273	0.274
1218	ptg000012lM7860291	SNP2692	7	12	7860291	100.822	0.549
1219	ptg000012lM7800989	SNP2694	7	12	7800989	101.649	0.827
1220	ptg000012lM7791708	SNP2696	7	12	7791708	102.198	0.549
1221	ptg000012lM7731977	SNP2697	7	12	7731977	102.472	0.274
1222	g7SSH98	g7SSH98	7	12	7706881	103.022	0.55
1223	ptg000012lM7677056	SNP2702	7	12	7677056	103.296	0.274
1224	ptg000012lM6951283	SNP2704	7	12	6951283	103.57	0.274
1225	ptg000012lM6941653	SNP2705	7	12	6941653	103.844	0.274
1226	ptg000012lM6823976	SNP2706	7	12	6823976	104.118	0.274
1227	ptg000012lM6757290	SNP2708	7	12	6757290	104.392	0.274
1228	ptg000012lM6035158	SNP2709	7	12	6035158	104.941	0.549
1229	ptg000012lM5904931	SNP2714	7	12	5904931	105.215	0.274
1230	ptg000012lM5739516	SNP2715	7	12	5739516	105.489	0.274
1231	ptg000012lM5692165	SNP2716	7	12	5692165	106.316	0.827
1232	ptg000012lM5209125	SNP2717	7	12	5209125	108.266	1.95
1233	ptg000012lM3928089	SNP2718	7	12	3928089	108.54	0.274
1234	ptg000012lM3648500	SNP2719	7	12	3648500	108.814	0.274
1235	ptg000012lM3526351	SNP2720	7	12	3526351	109.363	0.549
1236	ptg000012lM2747113	SNP2721	7	12	2747113	109.913	0.55
1237	ptg000012lM2716453	SNP2722	7	12	2716453	110.187	0.274
1238	g7A2419.L1	g7A2419.L1	7	5	4874518	110.736	0.549
1239	ptg000012lM2457435	SNP2729	7	12	2457435	111.841	1.105
1240	ptg000012lM2484507	SNP2730	7	12	2484507	111.841	0
1241	ptg000012lM2394896	SNP2731	7	12	2394896	112.39	0.549
1242	ptg000012lM2343284	SNP2733	7	12	2343284	113.495	1.105
1243	ptg000012lM2322031	SNP2734	7	12	2322031	114.045	0.55
1244	g7A87	g7A87	7	12	2277307	114.319	0.274
1245	ptg000012lM2064625	SNP2737	7	12	2064625	114.593	0.274
1246	g7A2762	g7A2762	7	12	1838909	115.142	0.549
1247	ptg000012lM1709806	SNP2741	7	12	1709806	115.692	0.55
1248	ptg000012lM1510990	SNP2746	7	12	1510990	115.966	0.274
1249	ptg000012lM1146051	SNP2749	7	12	1146051	116.792	0.826
1250	ptg000012lM1102163	SNP2757	7	12	1102163	117.066	0.274
1251	ptg000012lM958140	SNP2759	7	12	958140	117.34	0.274
1252	ptg000012lM954385	SNP2760	7	12	954385	118.167	0.827
1253	ptg000012lM809711	SNP2761	7	12	809711	118.441	0.274
1254	ptg000012lM621910	SNP2764	7	12	621910	118.715	0.274
1255	ptg000012lM614121	SNP2766	7	12	614121	120.1	1.385
1256	ptg000012lM112091	SNP2767	7	12	112091	129.052	8.952
1257	g5hmg1	g5hmg1	7	26	14482700	135.768	6.716
1258	g8SSH62	g8SSH62	8	4	42776522	0	start
1259	ptg000011lM20937999	SNP2774	8	11	20937999	5.787	5.787
1260	ptg000011lM20564438	SNP2775	8	11	20564438	6.061	0.274
1261	ptg000011lM20414539	SNP2780	8	11	20414539	6.335	0.274
1262	ptg000011lM19990025	SNP2781	8	11	19990025	7.161	0.826
1263	ptg000011lM19432350	SNP2784	8	11	19432350	7.435	0.274
1264	ptg000011lM19423575	SNP2793	8	11	19423575	7.709	0.274
1265	ptg000011lM19381879	SNP2794	8	11	19381879	7.983	0.274
1266	ptg000011lM19329399	SNP2795	8	11	19329399	8.257	0.274
1267	ptg000011lM19240099	SNP2797	8	11	19240099	8.531	0.274
1268	g8A315	g8A315	8	11	19032278	8.805	0.274
1269	ptg000011lM18901927	SNP2802	8	11	18901927	9.355	0.55
1270	ptg000011lM18604831	SNP2803	8	11	18604831	9.628	0.273
1271	ptg000011lM18517489	SNP2805	8	11	18517489	9.902	0.274
1272	ptg000011lM18190307	SNP2806	8	11	18190307	10.452	0.55
1273	ptg000011lM17869014	SNP2813	8	11	17869014	11.001	0.549
1274	ptg000011lM17823424	SNP2818	8	11	17823424	11.275	0.274
1275	ptg000011lM17817873	SNP2820	8	11	17817873	12.102	0.827
1276	ptg000011lM17656412	SNP2821	8	11	17656412	12.651	0.549
1277	ptg000011lM17651637	SNP2827	8	11	17651637	12.925	0.274
1278	g8BAC55B2T7	g8BAC55B2T7	8	11	17315872	13.475	0.55
1279	g8BAC8I21T7	g8BAC8I21T7	8	11	16998633	14.024	0.549
1280	ptg000011lM16941315	SNP2834	8	11	16941315	14.574	0.55
1281	ptg000011lM16854280	SNP2835	8	11	16854280	14.848	0.274
1282	ptg000011lM16773186	SNP2836	8	11	16773186	15.122	0.274
1283	ptg000011lM16771117	SNP2837	8	11	16771117	15.396	0.274
1284	ptg000011lM16687640	SNP2838	8	11	16687640	15.945	0.549
1285	ptg000011lM16440968	SNP2840	8	11	16440968	17.05	1.105
1286	ptg000011lM16401712	SNP2845	8	11	16401712	19.285	2.235
1287	ptg000011lM16228080	SNP2846	8	11	16228080	19.559	0.274
1288	ptg000011lM16169608	SNP2847	8	11	16169608	19.833	0.274
1289	ptg000011lM15902757	SNP2850	8	11	15902757	20.382	0.549
1290	ptg000011lM15889421	SNP2851	8	11	15889421	20.656	0.274
1291	ptg000011lM15862809	SNP2852	8	11	15862809	21.483	0.827
1292	g8A241	g8A241	8	11	15538721	22.032	0.549
1293	ptg000011lM15238478	SNP2856	8	11	15238478	22.306	0.274
1294	ptg000011lM14840408	SNP2859	8	11	14840408	23.133	0.827
1295	ptg000011lM14645452	SNP2860	8	11	14645452	23.407	0.274
1296	ptg000011lM14641559	SNP2863	8	11	14641559	23.681	0.274
1297	ptg000011lM14626022	SNP2864	8	11	14626022	24.23	0.549
1298	ptg000011lM12552826	SNP2865	8	11	12552826	24.504	0.274
1299	ptg000011lM12407987	SNP2867	8	11	12407987	24.778	0.274
1300	ptg000011lM12346437	SNP2869	8	11	12346437	25.328	0.55
1301	ptg000011lM12304160	SNP2870	8	11	12304160	25.602	0.274
1302	ptg000011lM12073876	SNP2871	8	11	12073876	26.151	0.549
1303	ptg000011lM12015707	SNP2874	8	11	12015707	26.425	0.274
1304	ptg000011lM11759840	SNP2875	8	11	11759840	27.251	0.826
1305	ptg000011lM11659234	SNP2877	8	11	11659234	27.801	0.55
1306	ptg000011lM11631630	SNP2878	8	11	11631630	28.906	1.105
1307	ptg000011lM11483250	SNP2879	8	11	11483250	29.18	0.274
1308	ptg000011lM11196250	SNP2880	8	11	11196250	29.454	0.274
1309	ptg000011lM11160325	SNP2881	8	11	11160325	30.003	0.549
1310	ptg000011lM11150963	SNP2882	8	11	11150963	30.553	0.55
1311	ptg000011lM11095570	SNP2883	8	11	11095570	30.827	0.274
1312	g8A66	g8A66	8	11	11094604	31.376	0.549
1313	ptg000011lM11078824	SNP2886	8	11	11078824	32.203	0.827
1314	ptg000011lM10693616	SNP2887	8	11	10693616	33.029	0.826
1315	ptg000011lM10692857	SNP2888	8	11	10692857	33.856	0.827
1316	ptg000011lM10594036	SNP2889	8	11	10594036	35.241	1.385
1317	ptg000011lM10369223	SNP2890	8	11	10369223	37.191	1.95
1318	ptg000011lM10007961	SNP2891	8	11	10007961	37.465	0.274
1319	ptg000011lM9897680	SNP2895	8	11	9897680	37.739	0.274
1320	ptg000011lM9894647	SNP2897	8	11	9894647	38.013	0.274
1321	ptg000011lM9784316	SNP2898	8	11	9784316	38.287	0.274
1322	ptg000011lM9300628	SNP2900	8	11	9300628	38.561	0.274
1323	ptg000011lM9043495	SNP2904	8	11	9043495	39.11	0.549
1324	ptg000011lM9022192	SNP2906	8	11	9022192	39.384	0.274
1325	ptg000011lM9014282	SNP2907	8	11	9014282	39.658	0.274
1326	ptg000011lM8929200	SNP2908	8	11	8929200	40.763	1.105
1327	ptg000011lM8808975	SNP2910	8	11	8808975	41.037	0.274
1328	ptg000011lM8756456	SNP2911	8	11	8756456	41.311	0.274
1329	ptg000011lM8625997	SNP2912	8	11	8625997	41.585	0.274
1330	ptg000011lM8594963	SNP2916	8	11	8594963	41.859	0.274
1331	ptg000011lM8511438	SNP2917	8	11	8511438	42.408	0.549
1332	ptg000011lM8449929	SNP2919	8	11	8449929	42.682	0.274
1333	ptg000011lM8296391	SNP2920	8	11	8296391	43.787	1.105
1334	ptg000011lM8250879	SNP2921	8	11	8250879	44.061	0.274
1335	ptg000011lM8134265	SNP2923	8	11	8134265	44.611	0.55
1336	ptg000011lM7998814	SNP2925	8	11	7998814	45.16	0.549
1337	ptg000011lM7781688	SNP2927	8	11	7781688	45.71	0.55
1338	g8TA2203	g8TA2203	8	11	7150984	45.984	0.274
1339	g8T686	g8T686	8	11	6816743	46.258	0.274
1340	ptg000011lM6660888	SNP2939	8	11	6660888	46.532	0.274
1341	g8T73	g8T73	8	11	6537844	46.806	0.274
1342	ptg000011lM6304342	SNP2944	8	11	6304342	47.911	1.105
1343	ptg000011lM5803686	SNP2947	8	11	5803686	48.737	0.826
1344	ptg000011lM5535944	SNP2948	8	11	5535944	49.287	0.55
1345	ptg000011lM5285381	SNP2950	8	11	5285381	49.561	0.274
1346	ptg000011lM5106568	SNP2952	8	11	5106568	49.835	0.274
1347	ptg000011lM4822138	SNP2953	8	11	4822138	50.661	0.826
1348	ptg000011lM4804823	SNP2955	8	11	4804823	50.935	0.274
1349	ptg000011lM4547017	SNP2956	8	11	4547017	51.761	0.826
1350	ptg000011lM4131886	SNP2958	8	11	4131886	52.035	0.274
1351	ptg000011lM3991996	SNP2959	8	11	3991996	52.862	0.827
1352	ptg000011lM3774165	SNP2960	8	11	3774165	53.411	0.549
1353	ptg000011lM3763035	SNP2961	8	11	3763035	54.516	1.105
1354	ptg000011lM3645910	SNP2962	8	11	3645910	54.79	0.274
1355	ptg000011lM3592233	SNP2963	8	11	3592233	55.064	0.274
1356	ptg000011lM3497295	SNP2965	8	11	3497295	55.614	0.55
1357	ptg000011lM3310531	SNP2967	8	11	3310531	56.163	0.549
1358	ptg000011lM3257663	SNP2970	8	11	3257663	56.437	0.274
1359	ptg000011lM3255413	SNP2971	8	11	3255413	56.987	0.55
1360	ptg000011lM3223600	SNP2973	8	11	3223600	57.261	0.274
1361	ptg000011lM2987254	SNP2974	8	11	2987254	57.535	0.274
1362	ptg000011lM2262288	SNP2975	8	11	2262288	58.92	1.385
1363	ptg000011lM2168538	SNP2977	8	11	2168538	59.469	0.549
1364	ptg000011lM1887621	SNP2978	8	11	1887621	59.743	0.274
1365	ptg000011lM1805444	SNP2980	8	11	1805444	60.017	0.274
1366	ptg000011lM1746759	SNP2981	8	11	1746759	60.291	0.274
1367	ptg000011lM1393866	SNP2982	8	11	1393866	60.565	0.274
1368	ptg000011lM1293071	SNP2983	8	11	1293071	64.544	3.979
1369	ptg000011lM1289116	SNP2985	8	11	1289116	70.949	6.405
1370	ptg000011lM1197357	SNP2986	8	11	1197357	71.498	0.549
1371	g8A2306	g8A2306	8	11	939574	72.324	0.826
1372	ptg000011lM271347	SNP2994	8	11	271347	72.598	0.274
1373	ptg000004lM51746078	SNP2998	8	4	51746078	73.148	0.55
1374	ptg000004lM51580001	SNP3006	8	4	51580001	73.422	0.274
1375	ptg000004lM51194780	SNP3008	8	4	51194780	74.248	0.826
1376	ptg000004lM50894597	SNP3009	8	4	50894597	74.522	0.274
1377	g8M692	g8M692	8	4	50792001	75.072	0.55
1378	g8SSH102	g8SSH102	8	4	47158147	75.898	0.826
1379	g8T415	g8T415	8	4	47064816	76.448	0.55
1380	ptg000004lM45772377	SNP3031	8	4	45772377	76.722	0.274
1381	g8T2635	g8T2635	8	4	44125585	80.113	3.391
1382	ptg000004lM28513434	SNP3040	8	4	28513434	80.662	0.549
1383	ptg000004lM28321586	SNP3049	8	4	28321586	80.936	0.274
1384	ptg000004lM26376817	SNP3050	8	4	26376817	81.21	0.274
1385	ptg000004lM11438510	SNP3051	8	4	11438510	81.484	0.274
1386	g8SSH211	g8SSH211	8	7	47051849	82.034	0.55
1387	ptg000019lM14798654	SNP3082	8	19	14798654	82.308	0.274
1388	ptg000019lM12320249	SNP3085	8	19	12320249	82.582	0.274
1389	ptg000019lM12316938	SNP3091	8	19	12316938	82.856	0.274
1390	ptg000019lM11640749	SNP3092	8	19	11640749	83.13	0.274
1391	ptg000019lM11132350	SNP3094	8	19	11132350	84.235	1.105
1392	g8A120	g8A120	8	19	10860903	84.509	0.274
1393	ptg000019lM10612491	SNP3097	8	19	10612491	85.614	1.105
1394	ptg000019lM10533769	SNP3098	8	19	10533769	86.163	0.549
1395	ptg000019lM10423320	SNP3099	8	19	10423320	86.437	0.274
1396	ptg000019lM10181004	SNP3100	8	19	10181004	86.711	0.274
1397	ptg000019lM9498585	SNP3108	8	19	9498585	87.537	0.826
1398	ptg000019lM9290124	SNP3109	8	19	9290124	87.811	0.274
1399	ptg000019lM9152459	SNP3112	8	19	9152459	88.361	0.55
1400	ptg000019lM9143395	SNP3115	8	19	9143395	88.635	0.274
1401	ptg000019lM8796141	SNP3116	8	19	8796141	89.74	1.105
1402	ptg000019lM8703279	SNP3119	8	19	8703279	90.014	0.274
1403	ptg000019lM8557217	SNP3120	8	19	8557217	91.119	1.105
1404	ptg000019lM8521704	SNP3122	8	19	8521704	91.393	0.274
1405	ptg000019lM8312817	SNP3123	8	19	8312817	91.942	0.549
1406	ptg000019lM8302352	SNP3124	8	19	8302352	92.216	0.274
1407	ptg000019lM8124812	SNP3126	8	19	8124812	92.766	0.55
1408	ptg000019lM8097212	SNP3128	8	19	8097212	93.04	0.274
1409	ptg000019lM6881605	SNP3129	8	19	6881605	96.431	3.391
1410	g8T595	g8T595	8	19	6742196	96.705	0.274
1411	ptg000019lM6740894	SNP3131	8	19	6740894	97.531	0.826
1412	ptg000019lM6740327	SNP3132	8	19	6740327	100.341	2.81
1413	ptg000019lM6268276	SNP3133	8	19	6268276	100.615	0.274
1414	ptg000019lM6118183	SNP3138	8	19	6118183	100.889	0.274
1415	ptg000019lM5732882	SNP3140	8	19	5732882	101.715	0.826
1416	ptg000019lM5582288	SNP3143	8	19	5582288	102.265	0.55
1417	ptg000019lM5500794	SNP3144	8	19	5500794	102.814	0.549
1418	ptg000019lM5154671	SNP3145	8	19	5154671	103.641	0.827
1419	ptg000019lM5131351	SNP3146	8	19	5131351	103.915	0.274
1420	g8Opr	g8Opr	8	19	5069470	104.189	0.274
1421	ptg000019lM5018751	SNP3149	8	19	5018751	105.015	0.826
1422	ptg000019lM5007155	SNP3150	8	19	5007155	105.289	0.274
1423	ptg000019lM4965591	SNP3151	8	19	4965591	105.563	0.274
1424	g8T730	g8T730	8	19	4504670	105.837	0.274
1425	g8A286	g8A286	8	19	4427353	106.387	0.55
1426	ptg000019lM4423189	SNP3157	8	19	4423189	106.936	0.549
1427	ptg000019lM4414783	SNP3158	8	19	4414783	107.762	0.826
1428	ptg000019lM4300736	SNP3159	8	19	4300736	108.036	0.274
1429	ptg000019lM4229146	SNP3160	8	19	4229146	108.586	0.55
1430	ptg000019lM4140209	SNP3161	8	19	4140209	110.253	1.667
1431	ptg000019lM4077016	SNP3162	8	19	4077016	110.802	0.549
1432	ptg000019lM4008846	SNP3165	8	19	4008846	111.076	0.274
1433	g8T67	g8T67	8	19	4006960	111.35	0.274
1434	g8SSH61	g8SSH61	8	1	80058222	111.624	0.274
1435	ptg000019lM3224714	SNP3177	8	19	3224714	112.174	0.55
1436	ptg000019lM3191363	SNP3179	8	19	3191363	112.447	0.273
1437	ptg000019lM3159780	SNP3180	8	19	3159780	112.721	0.274
1438	ptg000019lM3148670	SNP3183	8	19	3148670	112.995	0.274
1439	ptg000019lM2898710	SNP3185	8	19	2898710	113.545	0.55
1440	ptg000019lM2826027	SNP3187	8	19	2826027	115.212	1.667
1441	g8M630	g8M630	8	19	2475093	115.486	0.274
1442	ptg000019lM2453063	SNP3197	8	19	2453063	115.76	0.274
1443	g8T2647	g8T2647	8	19	2359646	116.309	0.549
1444	ptg000019lM2272230	SNP3200	8	19	2272230	116.583	0.274
1445	ptg000019lM1978841	SNP3202	8	19	1978841	116.857	0.274
1446	ptg000019lM1754139	SNP3208	8	19	1754139	117.407	0.55
1447	ptg000019lM1481366	SNP3210	8	19	1481366	117.956	0.549
1448	ptg000019lM1388984	SNP3211	8	19	1388984	118.782	0.826
1449	ptg000019lM1037920	SNP3212	8	19	1037920	119.332	0.55
1450	ptg000019lM695268	SNP3215	8	19	695268	119.606	0.274
1451	g8T2589	g8T2589	8	17	36868425	120.432	0.826
1452	ptg000019lM278855	SNP3220	8	19	278855	121.537	1.105
1453	ptg000021lM707969	SNP3223	9	21	707969	0	start
1454	ptg000021lM1570036	SNP3224	9	21	1570036	0.274	0.274
1455	ptg000021lM10008623	SNP3237	9	21	10008623	0.548	0.274
1456	g9A2298	g9A2298	9	21	24272278	1.097	0.549
1457	ptg000021lM32246097	SNP3248	9	21	32246097	1.371	0.274
1458	ptg000021lM34510391	SNP3249	9	21	34510391	1.645	0.274
1459	ptg000021lM36675454	SNP3251	9	21	36675454	1.919	0.274
1460	g9A2744	g9A2744	9	21	39456089	2.469	0.55
1461	ptg000021lM39632083	SNP3254	9	21	39632083	3.854	1.385
1462	ptg000021lM40202225	SNP3256	9	21	40202225	5.239	1.385
1463	ptg000021lM41385785	SNP3257	9	21	41385785	5.513	0.274
1464	ptg000021lM41635056	SNP3258	9	21	41635056	8.035	2.522
1465	ptg000021lM43779346	SNP3265	9	21	43779346	8.584	0.549
1466	ptg000021lM43890523	SNP3266	9	21	43890523	10.819	2.235
1467	ptg000021lM43928869	SNP3267	9	21	43928869	13.341	2.522
1468	ptg000021lM44617376	SNP3269	9	21	44617376	13.615	0.274
1469	ptg000021lM44669093	SNP3272	9	21	44669093	14.72	1.105
1470	ptg000021lM44906593	SNP3274	9	21	44906593	14.994	0.274
1471	ptg000021lM46470549	SNP3275	9	21	46470549	16.379	1.385
1472	ptg000021lM46649997	SNP3276	9	21	46649997	17.205	0.826
1473	ptg000021lM46693661	SNP3277	9	21	46693661	17.479	0.274
1474	ptg000021lM46716468	SNP3278	9	21	46716468	17.753	0.274
1475	ptg000021lM46982190	SNP3279	9	21	46982190	18.303	0.55
1476	ptg000021lM47268177	SNP3281	9	21	47268177	19.129	0.826
1477	ptg000021lM47291949	SNP3283	9	21	47291949	19.403	0.274
1478	ptg000021lM47540928	SNP3285	9	21	47540928	19.952	0.549
1479	ptg000021lM47635160	SNP3288	9	21	47635160	20.226	0.274
1480	ptg000021lM47923228	SNP3289	9	21	47923228	20.5	0.274
1481	ptg000021lM48259806	SNP3291	9	21	48259806	20.774	0.274
1482	ptg000021lM48734636	SNP3293	9	21	48734636	21.048	0.274
1483	ptg000021lM48933306	SNP3298	9	21	48933306	21.598	0.55
1484	ptg000021lM49148841	SNP3305	9	21	49148841	21.872	0.274
1485	ptg000021lM49254296	SNP3307	9	21	49254296	22.698	0.826
1486	ptg000021lM49517228	SNP3313	9	21	49517228	24.083	1.385
1487	ptg000021lM49630899	SNP3314	9	21	49630899	24.357	0.274
1488	ptg000021lM49826344	SNP3317	9	21	49826344	25.462	1.105
1489	ptg000021lM49947968	SNP3318	9	21	49947968	25.736	0.274
1490	ptg000021lM50003011	SNP3319	9	21	50003011	26.286	0.55
1491	ptg000021lM50331998	SNP3321	9	21	50331998	28.236	1.95
1492	ptg000021lM50406642	SNP3322	9	21	50406642	28.785	0.549
1493	ptg000021lM50448720	SNP3323	9	21	50448720	29.059	0.274
1494	ptg000021lM50785779	SNP3325	9	21	50785779	29.333	0.274
1495	g9A104	g9A104	9	21	50842904	30.16	0.827
1496	ptg000021lM50953439	SNP3327	9	21	50953439	30.434	0.274
1497	ptg000021lM50976730	SNP3328	9	21	50976730	30.983	0.549
1498	ptg000021lM51182523	SNP3329	9	21	51182523	31.533	0.55
1499	ptg000021lM51716461	SNP3334	9	21	51716461	32.082	0.549
1500	ptg000021lM51949963	SNP3342	9	21	51949963	32.356	0.274
1501	ptg000021lM52004411	SNP3344	9	21	52004411	32.906	0.55
1502	ptg000021lM52052414	SNP3345	9	21	52052414	33.179	0.273
1503	ptg000021lM52257329	SNP3346	9	21	52257329	33.729	0.55
1504	ptg000021lM52273830	SNP3347	9	21	52273830	34.003	0.274
1505	ptg000021lM52277303	SNP3348	9	21	52277303	34.277	0.274
1506	ptg000021lM52324091	SNP3349	9	21	52324091	35.103	0.826
1507	ptg000021lM52347821	SNP3350	9	21	52347821	35.93	0.827
1508	ptg000021lM52441693	SNP3351	9	21	52441693	36.756	0.826
1509	ptg000021lM52646048	SNP3352	9	21	52646048	37.03	0.274
1510	ptg000021lM52944907	SNP3353	9	21	52944907	38.98	1.95
1511	ptg000021lM53131907	SNP3354	9	21	53131907	39.807	0.827
1512	ptg000021lM53138372	SNP3355	9	21	53138372	40.081	0.274
1513	ptg000021lM53351930	SNP3358	9	21	53351930	40.63	0.549
1514	ptg000021lM53442291	SNP3359	9	21	53442291	41.735	1.105
1515	ptg000021lM53739888	SNP3360	9	21	53739888	42.009	0.274
1516	g9A2695	g9A2695	9	21	53809779	42.283	0.274
1517	ptg000021lM53975624	SNP3364	9	21	53975624	42.557	0.274
1518	g9M264	g9M264	9	21	54268092	43.384	0.827
1519	ptg000021lM54351637	SNP3366	9	21	54351637	44.21	0.826
1520	ptg000021lM54409805	SNP3368	9	21	54409805	44.484	0.274
1521	ptg000021lM54462628	SNP3369	9	21	54462628	45.311	0.827
1522	ptg000021lM54621059	SNP3370	9	21	54621059	46.416	1.105
1523	g9A90	g9A90	9	21	54633598	46.965	0.549
1524	ptg000021lM54692399	SNP3372	9	21	54692399	47.239	0.274
1525	ptg000021lM54898341	SNP3373	9	21	54898341	47.513	0.274
1526	ptg000021lM54952321	SNP3374	9	21	54952321	47.787	0.274
1527	g9A238	g9A238	9	21	55265229	48.061	0.274
1528	ptg000021lM55322477	SNP3376	9	21	55322477	48.887	0.826
1529	ptg000021lM55328874	SNP3377	9	21	55328874	49.161	0.274
1530	ptg000021lM55603498	SNP3379	9	21	55603498	49.711	0.55
1531	ptg000021lM55665280	SNP3381	9	21	55665280	50.26	0.549
1532	ptg000021lM55700844	SNP3383	9	21	55700844	50.534	0.274
1533	ptg000021lM55820859	SNP3384	9	21	55820859	50.808	0.274
1534	ptg000021lM56022893	SNP3389	9	21	56022893	51.082	0.274
1535	ptg000021lM56114463	SNP3391	9	21	56114463	51.632	0.55
1536	ptg000021lM56162497	SNP3392	9	21	56162497	51.906	0.274
1537	ptg000021lM56206011	SNP3395	9	21	56206011	52.18	0.274
1538	ptg000021lM56273682	SNP3396	9	21	56273682	52.729	0.549
1539	ptg000021lM56394495	SNP3398	9	21	56394495	53.003	0.274
1540	ptg000021lM56522085	SNP3399	9	21	56522085	53.277	0.274
1541	ptg000021lM56846150	SNP3404	9	21	56846150	53.826	0.549
1542	ptg000021lM56861769	SNP3405	9	21	56861769	54.1	0.274
1543	ptg000021lM56919210	SNP3406	9	21	56919210	54.927	0.827
1544	ptg000021lM57160964	SNP3409	9	21	57160964	55.201	0.274
1545	ptg000021lM57209679	SNP3411	9	21	57209679	55.75	0.549
1546	ptg000021lM57297149	SNP3414	9	21	57297149	56.024	0.274
1547	g9T2127.L1	g9T2127.L1	9	21	57433920	56.574	0.55
1548	ptg000021lM57472970	SNP3419	9	21	57472970	56.848	0.274
1549	ptg000021lM57755219	SNP3423	9	21	57755219	57.122	0.274
1550	g9SSH150	g9SSH150	9	386	20583	57.396	0.274
1551	ptg000021lM57971042	SNP3432	9	21	57971042	57.945	0.549
1552	ptg000021lM58191542	SNP3433	9	21	58191542	58.495	0.55
1553	ptg000021lM58197440	SNP3434	9	21	58197440	58.769	0.274
1554	ptg000021lM58198479	SNP3435	9	21	58198479	59.043	0.274
1555	ptg000021lM58278380	SNP3440	9	21	58278380	59.317	0.274
1556	ptg000021lM58487214	SNP3443	9	21	58487214	59.866	0.549
1557	ptg000021lM58538572	SNP3444	9	21	58538572	60.14	0.274
1558	ptg000021lM58604427	SNP3446	9	21	58604427	60.414	0.274
1559	ptg000021lM58792762	SNP3448	9	21	58792762	60.688	0.274
1560	g9SSH22	g9SSH22	9	21	59253563	61.514	0.826
1561	ptg000021lM59410217	SNP3456	9	21	59410217	61.788	0.274
1562	ptg000021lM59440175	SNP3457	9	21	59440175	62.062	0.274
1563	ptg000021lM59493263	SNP3458	9	21	59493263	62.336	0.274
1564	ptg000021lM59596923	SNP3459	9	21	59596923	62.61	0.274
1565	g9SSH40	g9SSH40	9	8	15261148	62.884	0.274
1566	ptg000021lM59668680	SNP3462	9	21	59668680	63.158	0.274
1567	ptg000021lM59775737	SNP3463	9	21	59775737	63.432	0.274
1568	ptg000021lM60030566	SNP3469	9	21	60030566	63.706	0.274
1569	ptg000021lM60126754	SNP3471	9	21	60126754	63.98	0.274
1570	ptg000021lM60248501	SNP3474	9	21	60248501	64.807	0.827
1571	ptg000021lM60425970	SNP3476	9	21	60425970	65.356	0.549
1572	ptg000021lM60495946	SNP3477	9	21	60495946	65.905	0.549
1573	ptg000021lM60498294	SNP3479	9	21	60498294	66.732	0.827
1574	ptg000021lM60685245	SNP3482	9	21	60685245	67.006	0.274
1575	ptg000021lM60750170	SNP3484	9	21	60750170	67.28	0.274
1576	ptg000021lM60833174	SNP3485	9	21	60833174	67.554	0.274
1577	ptg000021lM60913232	SNP3488	9	21	60913232	67.828	0.274
1578	ptg000021lM60975531	SNP3490	9	21	60975531	68.102	0.274
1579	ptg000021lM61149579	SNP3491	9	21	61149579	69.207	1.105
1580	ptg000021lM61478076	SNP3492	9	21	61478076	69.481	0.274
1581	ptg000021lM61718663	SNP3494	9	21	61718663	69.755	0.274
1582	ptg000021lM61793765	SNP3495	9	21	61793765	70.029	0.274
1583	ptg000021lM61806927	SNP3497	9	21	61806927	70.578	0.549
1584	ptg000021lM62067626	SNP3498	9	21	62067626	70.852	0.274
1585	ptg000021lM62107946	SNP3499	9	21	62107946	71.126	0.274
1586	ptg000021lM62331956	SNP3500	9	21	62331956	72.793	1.667
1587	ptg000021lM62366818	SNP3501	9	21	62366818	73.342	0.549
1588	ptg000021lM62614085	SNP3508	9	21	62614085	73.892	0.55
1589	ptg000021lM62857020	SNP3511	9	21	62857020	74.166	0.274
1590	ptg000021lM62908790	SNP3513	9	21	62908790	74.992	0.826
1591	ptg000021lM62983506	SNP3514	9	21	62983506	75.266	0.274
1592	ptg000021lM63039662	SNP3515	9	21	63039662	75.54	0.274
1593	ptg000021lM63250518	SNP3518	9	21	63250518	75.814	0.274
1594	ptg000021lM63484335	SNP3523	9	21	63484335	76.088	0.274
1595	ptg000021lM63596630	SNP3524	9	21	63596630	76.362	0.274
1596	ptg000021lM63632976	SNP3525	9	21	63632976	76.912	0.55
1597	ptg000021lM63810153	SNP3527	9	21	63810153	77.461	0.549
1598	ptg000021lM63821992	SNP3528	9	21	63821992	78.011	0.55
1599	ptg000021lM63964345	SNP3530	9	21	63964345	78.56	0.549
1600	ptg000021lM64225491	SNP3534	9	21	64225491	78.834	0.274
1601	ptg000021lM64380132	SNP3536	9	21	64380132	79.383	0.549
1602	ptg000021lM64422741	SNP3538	9	21	64422741	79.657	0.274
1603	ptg000021lM65013115	SNP3539	9	21	65013115	79.931	0.274
1604	ptg000021lM65101169	SNP3541	9	21	65101169	81.036	1.105
1605	g9A2532	g9A2532	9	21	65154310	81.31	0.274
1606	ptg000021lM65363043	SNP3543	9	21	65363043	81.86	0.55
1607	ptg000021lM65476164	SNP3544	9	21	65476164	82.409	0.549
1608	ptg000021lM65477835	SNP3545	9	21	65477835	83.236	0.827
1609	ptg000021lM65524399	SNP3547	9	21	65524399	83.51	0.274
1610	ptg000021lM65558807	SNP3548	9	21	65558807	83.784	0.274
1611	ptg000021lM65930034	SNP3549	9	21	65930034	84.333	0.549
1612	ptg000021lM66078287	SNP3552	9	21	66078287	84.607	0.274
1613	ptg000021lM66283740	SNP3554	9	21	66283740	85.157	0.55
1614	ptg000021lM66307916	SNP3555	9	21	66307916	85.706	0.549
1615	ptg000021lM66411401	SNP3556	9	21	66411401	86.256	0.55
1616	g9SSH227	g9SSH227	9	8	5034739	86.529	0.273
1617	g9TAs2178	g9TAs2178	9	21	66799007	87.634	1.105
1618	ptg000021lM66864434	SNP3561	9	21	66864434	89.02	1.386
1619	ptg000021lM66971071	SNP3564	9	21	66971071	89.294	0.274
1620	ptg000021lM67280614	SNP3566	9	21	67280614	89.843	0.549
1621	ptg000021lM67282546	SNP3567	9	21	67282546	90.117	0.274
1622	ptg000021lM67370324	SNP3568	9	21	67370324	90.391	0.274
1623	ptg000021lM67421417	SNP3569	9	21	67421417	90.94	0.549
1624	g9A2432	g9A2432	9	21	67508237	91.214	0.274
1625	g9A2522	g9A2522	9	21	67508237	91.214	0
1626	ptg000021lM67568552	SNP3574	9	21	67568552	91.488	0.274
1627	ptg000021lM67867059	SNP3583	9	21	67867059	92.593	1.105
1628	ptg000021lM67874464	SNP3584	9	21	67874464	93.698	1.105
1629	ptg000021lM67895798	SNP3585	9	21	67895798	93.972	0.274
1630	ptg000021lM68129974	SNP3587	9	21	68129974	94.246	0.274
1631	ptg000021lM68221450	SNP3588	9	21	68221450	94.796	0.55
1632	ptg000021lM68440468	SNP3589	9	21	68440468	96.181	1.385
1633	ptg000021lM68564055	SNP3590	9	21	68564055	96.455	0.274
1634	ptg000021lM68728099	SNP3591	9	21	68728099	97.84	1.385
1635	g9A2698	g9A2698	9	21	69164041	98.667	0.827
1636	ptg000021lM69183765	SNP3597	9	21	69183765	99.772	1.105
1637	ptg000021lM69338533	SNP3602	9	21	69338533	100.046	0.274
1638	ptg000021lM69535393	SNP3605	9	21	69535393	100.32	0.274
1639	ptg000021lM69793465	SNP3608	9	21	69793465	100.593	0.273
1640	ptg000021lM70114992	SNP3611	9	21	70114992	100.867	0.274
1641	ptg000021lM70167136	SNP3614	9	21	70167136	101.417	0.55
1642	ptg000021lM70531702	SNP3616	9	21	70531702	101.966	0.549
1643	ptg000021lM70647812	SNP3617	9	21	70647812	102.516	0.55
1644	ptg000021lM70657401	SNP3618	9	21	70657401	102.79	0.274
1645	ptg000021lM71135131	SNP3624	9	21	71135131	107.665	4.875
1646	ptg000021lM71383468	SNP3627	9	21	71383468	107.939	0.274
1647	ptg000021lM71390398	SNP3628	9	21	71390398	108.213	0.274
1648	g9SSH1206	g9SSH1206	9	#N/A	#N/A	108.487	0.274
1649	ptg000021lM71496233	SNP3633	9	21	71496233	108.761	0.274
1650	ptg000008lM91605392	SNP3635	10	8	91605392	0	start
1651	g10A2769	g10A2769	10	8	90342936	0.274	0.274
1652	ptg000008lM90192519	SNP3647	10	8	90192519	0.823	0.549
1653	ptg000008lM90005253	SNP3651	10	8	90005253	1.097	0.274
1654	ptg000008lM89757533	SNP3655	10	8	89757533	1.371	0.274
1655	ptg000008lM89609032	SNP3658	10	8	89609032	1.645	0.274
1656	ptg000008lM89483623	SNP3662	10	8	89483623	2.195	0.55
1657	ptg000008lM89189732	SNP3663	10	8	89189732	2.469	0.274
1658	ptg000008lM89153511	SNP3664	10	8	89153511	3.018	0.549
1659	ptg000008lM88321941	SNP3665	10	8	88321941	3.292	0.274
1660	ptg000008lM88198071	SNP3669	10	8	88198071	3.842	0.55
1661	ptg000008lM87844686	SNP3670	10	8	87844686	4.668	0.826
1662	ptg000008lM87841144	SNP3673	10	8	87841144	5.495	0.827
1663	ptg000008lM87528559	SNP3674	10	8	87528559	6.044	0.549
1664	g10A129	g10A129	10	8	87410320	6.318	0.274
1665	ptg000008lM87072331	SNP3676	10	8	87072331	7.144	0.826
1666	ptg000008lM87067268	SNP3679	10	8	87067268	7.971	0.827
1667	ptg000008lM86802966	SNP3683	10	8	86802966	8.245	0.274
1668	ptg000008lM86111840	SNP3685	10	8	86111840	9.071	0.826
1669	g10A2320	g10A2320	10	8	85536269	9.621	0.55
1670	ptg000008lM85406940	SNP3689	10	8	85406940	9.895	0.274
1671	ptg000008lM84962207	SNP3690	10	8	84962207	10.169	0.274
1672	ptg000008lM84953219	SNP3691	10	8	84953219	10.443	0.274
1673	ptg000008lM84927100	SNP3693	10	8	84927100	11.548	1.105
1674	ptg000008lM84604146	SNP3694	10	8	84604146	12.097	0.549
1675	g10TAs2172	g10TAs2172	10	8	84522923	13.202	1.105
1676	g10SSH11	g10SSH11	10	8	84522245	14.029	0.827
1677	g10SSH7	g10SSH7	10	8	84234822	14.855	0.826
1678	g10TAs2258	g10TAs2258	10	8	82877502	15.405	0.55
1679	ptg000008lM82430397	SNP3707	10	8	82430397	15.954	0.549
1680	ptg000008lM82198044	SNP3708	10	8	82198044	16.228	0.274
1681	ptg000008lM81843518	SNP3709	10	8	81843518	17.613	1.385
1682	ptg000008lM81693044	SNP3712	10	8	81693044	18.998	1.385
1683	ptg000008lM81397336	SNP3713	10	8	81397336	19.272	0.274
1684	ptg000008lM81186275	SNP3715	10	8	81186275	19.822	0.55
1685	ptg000008lM81049708	SNP3716	10	8	81049708	20.096	0.274
1686	ptg000008lM80778493	SNP3718	10	8	80778493	20.645	0.549
1687	ptg000008lM80755957	SNP3719	10	8	80755957	20.919	0.274
1688	ptg000008lM80247808	SNP3721	10	8	80247808	21.469	0.55
1689	ptg000008lM79090372	SNP3722	10	8	79090372	22.574	1.105
1690	ptg000008lM79054822	SNP3723	10	8	79054822	22.848	0.274
1691	ptg000008lM79034056	SNP3725	10	8	79034056	23.122	0.274
1692	ptg000008lM78878499	SNP3727	10	8	78878499	23.396	0.274
1693	ptg000008lM78777520	SNP3728	10	8	78777520	23.945	0.549
1694	ptg000008lM77796709	SNP3730	10	8	77796709	25.05	1.105
1695	ptg000008lM77634966	SNP3731	10	8	77634966	25.324	0.274
1696	ptg000008lM77268389	SNP3735	10	8	77268389	26.429	1.105
1697	ptg000008lM76780180	SNP3736	10	8	76780180	26.703	0.274
1698	ptg000008lM76646333	SNP3737	10	8	76646333	26.977	0.274
1699	ptg000008lM76638330	SNP3743	10	8	76638330	27.526	0.549
1700	ptg000008lM75819516	SNP3745	10	8	75819516	27.8	0.274
1701	ptg000008lM72551424	SNP3750	10	8	72551424	28.074	0.274
1702	ptg000008lM70696500	SNP3753	10	8	70696500	28.348	0.274
1703	g10A127	g10A127	10	8	69220404	28.622	0.274
1704	g10A2425.L1	g10A2425.L1	10	8	68014937	28.622	0
1705	g10SSH55	g10SSH55	10	8	64885582	28.896	0.274
1706	ptg000008lM57264599	SNP3779	10	8	57264599	29.446	0.55
1707	ptg000008lM36158096	SNP3780	10	8	36158096	29.995	0.549
1708	ptg000008lM35647013	SNP3782	10	8	35647013	30.269	0.274
1709	g10T2096	g10T2096	10	8	35103190	30.543	0.274
1710	ptg000008lM35076199	SNP3790	10	8	35076199	30.817	0.274
1711	ptg000008lM34658367	SNP3796	10	8	34658367	31.091	0.274
1712	ptg000008lM33797880	SNP3797	10	8	33797880	31.641	0.55
1713	ptg000008lM33794261	SNP3798	10	8	33794261	32.467	0.826
1714	g10TAs2254	g10TAs2254	10	8	32978950	33.016	0.549
1715	g10A262	g10A262	10	8	32710041	33.29	0.274
1716	g10A2718.L2	g10A2718.L2	10	14	69700050	33.29	0
1717	ptg000008lM32541958	SNP3806	10	8	32541958	33.564	0.274
1718	g10SSH134	g10SSH134	10	8	32339754	35.231	1.667
1719	ptg000008lM32214098	SNP3810	10	8	32214098	36.058	0.827
1720	ptg000008lM31515450	SNP3812	10	8	31515450	36.332	0.274
1721	ptg000008lM31410154	SNP3813	10	8	31410154	36.881	0.549
1722	ptg000008lM31264966	SNP3815	10	8	31264966	37.431	0.55
1723	g10A2316	g10A2316	10	8	31014235	37.705	0.274
1724	ptg000008lM30366555	SNP3820	10	8	30366555	39.09	1.385
1725	ptg000008lM29692691	SNP3821	10	8	29692691	41.04	1.95
1726	ptg000008lM29660665	SNP3822	10	8	29660665	41.314	0.274
1727	ptg000008lM29169509	SNP3823	10	8	29169509	42.419	1.105
1728	ptg000008lM29120851	SNP3824	10	8	29120851	42.968	0.549
1729	g10T2672	g10T2672	10	8	29065041	43.242	0.274
1730	ptg000008lM28984692	SNP3826	10	8	28984692	44.347	1.105
1731	g10A348	g10A348	10	8	28925281	45.174	0.827
1732	ptg000008lM28773664	SNP3829	10	8	28773664	46.559	1.385
1733	ptg000008lM28617832	SNP3830	10	8	28617832	46.833	0.274
1734	ptg000008lM28344215	SNP3832	10	8	28344215	47.938	1.105
1735	ptg000008lM28277117	SNP3835	10	8	28277117	48.764	0.826
1736	g10A144	g10A144	10	8	27898946	49.869	1.105
1737	ptg000008lM27753867	SNP3841	10	8	27753867	50.419	0.55
1738	ptg000008lM27084463	SNP3842	10	8	27084463	50.968	0.549
1739	ptg000008lM27068242	SNP3843	10	8	27068242	51.242	0.274
1740	ptg000008lM26993540	SNP3845	10	8	26993540	51.516	0.274
1741	g10A337	g10A337	10	8	26884116	51.79	0.274
1742	ptg000008lM26874011	SNP3847	10	8	26874011	52.064	0.274
1743	ptg000008lM26746501	SNP3848	10	8	26746501	52.614	0.55
1744	ptg000008lM26684998	SNP3850	10	8	26684998	52.888	0.274
1745	ptg000008lM26632039	SNP3851	10	8	26632039	53.162	0.274
1746	ptg000008lM26585382	SNP3852	10	8	26585382	54.267	1.105
1747	ptg000008lM26228587	SNP3853	10	8	26228587	54.816	0.549
1748	g10A2388	g10A2388	10	8	26167317	55.365	0.549
1749	ptg000008lM26004713	SNP3857	10	8	26004713	55.639	0.274
1750	ptg000008lM25981555	SNP3858	10	8	25981555	55.913	0.274
1751	g10A227	g10A227	10	8	25892935	56.187	0.274
1752	ptg000008lM25861967	SNP3861	10	8	25861967	57.014	0.827
1753	ptg000008lM25699269	SNP3862	10	8	25699269	57.288	0.274
1754	ptg000008lM25512656	SNP3863	10	8	25512656	58.114	0.826
1755	ptg000008lM25229919	SNP3864	10	8	25229919	58.388	0.274
1756	ptg000008lM25145908	SNP3865	10	8	25145908	59.493	1.105
1757	ptg000008lM25094316	SNP3867	10	8	25094316	60.043	0.55
1758	ptg000008lM24887334	SNP3868	10	8	24887334	60.317	0.274
1759	ptg000008lM24802059	SNP3873	10	8	24802059	60.591	0.274
1760	ptg000008lM24678399	SNP3874	10	8	24678399	61.14	0.549
1761	ptg000008lM24675261	SNP3877	10	8	24675261	61.967	0.827
1762	ptg000008lM24566468	SNP3878	10	8	24566468	62.241	0.274
1763	ptg000008lM23888455	SNP3881	10	8	23888455	62.79	0.549
1764	ptg000008lM23502196	SNP3883	10	8	23502196	63.064	0.274
1765	ptg000008lM23375628	SNP3889	10	8	23375628	63.338	0.274
1766	ptg000008lM23185009	SNP3890	10	8	23185009	63.612	0.274
1767	ptg000008lM23167980	SNP3892	10	8	23167980	63.886	0.274
1768	ptg000008lM22963779	SNP3893	10	8	22963779	65.553	1.667
1769	ptg000008lM22880632	SNP3896	10	8	22880632	65.827	0.274
1770	ptg000008lM22824628	SNP3899	10	8	22824628	66.101	0.274
1771	ptg000008lM22649754	SNP3900	10	8	22649754	66.375	0.274
1772	ptg000008lM22625578	SNP3901	10	8	22625578	66.649	0.274
1773	ptg000008lM22603157	SNP3903	10	8	22603157	66.923	0.274
1774	ptg000008lM22532730	SNP3905	10	8	22532730	67.197	0.274
1775	ptg000008lM22424408	SNP3906	10	8	22424408	67.471	0.274
1776	ptg000008lM22340681	SNP3908	10	8	22340681	67.745	0.274
1777	ptg000008lM22205814	SNP3910	10	8	22205814	68.018	0.273
1778	ptg000008lM22167306	SNP3912	10	8	22167306	68.845	0.827
1779	ptg000008lM22147302	SNP3914	10	8	22147302	69.394	0.549
1780	ptg000008lM22112121	SNP3915	10	8	22112121	69.944	0.55
1781	ptg000008lM22039733	SNP3920	10	8	22039733	70.218	0.274
1782	ptg000008lM21845772	SNP3926	10	8	21845772	70.492	0.274
1783	ptg000008lM21232031	SNP3927	10	8	21232031	70.766	0.274
1784	ptg000008lM20977515	SNP3928	10	8	20977515	71.592	0.826
1785	ptg000008lM20913883	SNP3929	10	8	20913883	71.866	0.274
1786	ptg000008lM20787037	SNP3931	10	8	20787037	72.14	0.274
1787	ptg000008lM20616839	SNP3932	10	8	20616839	72.414	0.274
1788	ptg000008lM20613517	SNP3933	10	8	20613517	73.519	1.105
1789	ptg000008lM20590208	SNP3936	10	8	20590208	74.069	0.55
1790	ptg000008lM20391505	SNP3939	10	8	20391505	75.174	1.105
1791	ptg000008lM20236856	SNP3940	10	8	20236856	75.723	0.549
1792	ptg000008lM20234233	SNP3941	10	8	20234233	76.273	0.55
1793	ptg000008lM19984223	SNP3942	10	8	19984223	77.658	1.385
1794	ptg000008lM19905558	SNP3944	10	8	19905558	77.932	0.274
1795	ptg000008lM19689219	SNP3949	10	8	19689219	78.206	0.274
1796	ptg000008lM19528890	SNP3951	10	8	19528890	79.311	1.105
1797	ptg000008lM19451836	SNP3952	10	8	19451836	79.585	0.274
1798	ptg000008lM19283796	SNP3953	10	8	19283796	81.251	1.666
1799	ptg000008lM19222572	SNP3954	10	8	19222572	81.525	0.274
1800	ptg000008lM18894299	SNP3955	10	8	18894299	82.075	0.55
1801	ptg000008lM18806902	SNP3956	10	8	18806902	82.624	0.549
1802	ptg000008lM18704471	SNP3957	10	8	18704471	82.898	0.274
1803	ptg000008lM18461497	SNP3958	10	8	18461497	83.448	0.55
1804	ptg000008lM18437809	SNP3960	10	8	18437809	83.722	0.274
1805	ptg000008lM18365480	SNP3961	10	8	18365480	84.271	0.549
1806	ptg000008lM18328644	SNP3962	10	8	18328644	84.545	0.274
1807	ptg000008lM18277961	SNP3965	10	8	18277961	84.819	0.274
1808	ptg000008lM18200076	SNP3966	10	8	18200076	85.093	0.274
1809	ptg000008lM18196512	SNP3968	10	8	18196512	86.76	1.667
1810	ptg000008lM17989813	SNP3970	10	8	17989813	87.034	0.274
1811	ptg000008lM17774065	SNP3971	10	8	17774065	87.308	0.274
1812	ptg000008lM17763902	SNP3972	10	8	17763902	87.582	0.274
1813	ptg000008lM17706904	SNP3976	10	8	17706904	87.856	0.274
1814	ptg000008lM17320635	SNP3977	10	8	17320635	88.13	0.274
1815	ptg000008lM16933682	SNP3979	10	8	16933682	88.679	0.549
1816	g10A2702	g10A2702	10	8	16747400	89.229	0.55
1817	ptg000008lM16746230	SNP3981	10	8	16746230	89.778	0.549
1818	ptg000008lM16699393	SNP3982	10	8	16699393	90.052	0.274
1819	ptg000008lM16636541	SNP3983	10	8	16636541	90.326	0.274
1820	ptg000008lM16553265	SNP3984	10	8	16553265	92.848	2.522
1821	ptg000008lM16427884	SNP3986	10	8	16427884	93.122	0.274
1822	ptg000008lM16206898	SNP3990	10	8	16206898	93.396	0.274
1823	ptg000008lM15722371	SNP3994	10	8	15722371	93.945	0.549
1824	ptg000008lM15291314	SNP3999	10	8	15291314	94.219	0.274
1825	ptg000008lM14819323	SNP4000	10	8	14819323	94.493	0.274
1826	ptg000008lM14764971	SNP4003	10	8	14764971	94.767	0.274
1827	ptg000008lM14688409	SNP4005	10	8	14688409	95.041	0.274
1828	ptg000008lM14490932	SNP4010	10	8	14490932	95.315	0.274
1829	ptg000008lM14181049	SNP4011	10	8	14181049	95.864	0.549
1830	g10SSH212	g10SSH212	10	7	47051849	96.969	1.105
1831	ptg000008lM14113597	SNP4015	10	8	14113597	97.243	0.274
1832	ptg000008lM14009927	SNP4018	10	8	14009927	97.517	0.274
1833	ptg000008lM13911477	SNP4023	10	8	13911477	99.184	1.667
1834	g10A31	g10A31	10	8	13742029	99.458	0.274
1835	ptg000008lM13692535	SNP4025	10	8	13692535	100.008	0.55
1836	ptg000008lM13652360	SNP4027	10	8	13652360	100.834	0.826
1837	g10TAs2196	g10TAs2196	10	8	13636479	101.108	0.274
1838	ptg000008lM13308576	SNP4035	10	8	13308576	101.658	0.55
1839	ptg000008lM13301985	SNP4039	10	8	13301985	102.207	0.549
1840	ptg000008lM12989513	SNP4040	10	8	12989513	102.481	0.274
1841	ptg000008lM12981548	SNP4043	10	8	12981548	103.307	0.826
1842	ptg000008lM12618608	SNP4045	10	8	12618608	103.857	0.55
1843	ptg000008lM12509542	SNP4048	10	8	12509542	104.131	0.274
1844	ptg000008lM12213564	SNP4053	10	8	12213564	104.68	0.549
1845	ptg000008lM11876146	SNP4055	10	8	11876146	104.954	0.274
1846	ptg000008lM11846846	SNP4058	10	8	11846846	105.228	0.274
1847	ptg000008lM11715015	SNP4061	10	8	11715015	105.502	0.274
1848	ptg000008lM11468609	SNP4063	10	8	11468609	106.329	0.827
1849	ptg000008lM11424131	SNP4068	10	8	11424131	106.603	0.274
1850	ptg000008lM11062139	SNP4070	10	8	11062139	107.152	0.549
1851	ptg000008lM11009089	SNP4071	10	8	11009089	107.426	0.274
1852	ptg000008lM10959500	SNP4072	10	8	10959500	107.976	0.55
1853	ptg000008lM10883403	SNP4077	10	8	10883403	108.525	0.549
1854	g10A2431	g10A2431	10	8	10357056	108.799	0.274
1855	ptg000008lM10277861	SNP4089	10	8	10277861	109.348	0.549
1856	ptg000008lM9744214	SNP4090	10	8	9744214	110.453	1.105
1857	ptg000008lM9695606	SNP4091	10	8	9695606	111.003	0.55
1858	ptg000008lM9644260	SNP4092	10	8	9644260	112.108	1.105
1859	ptg000008lM9468328	SNP4098	10	8	9468328	112.657	0.549
1860	ptg000008lM8798433	SNP4101	10	8	8798433	113.484	0.827
1861	ptg000008lM8618437	SNP4107	10	8	8618437	113.758	0.274
1862	ptg000008lM8212968	SNP4108	10	8	8212968	114.032	0.274
1863	ptg000008lM8052120	SNP4109	10	8	8052120	114.306	0.274
1864	ptg000008lM8047194	SNP4110	10	8	8047194	114.58	0.274
1865	g10A438	g10A438	10	8	7579719	115.129	0.549
1866	ptg000008lM7455391	SNP4115	10	8	7455391	116.234	1.105
1867	ptg000008lM7455082	SNP4116	10	8	7455082	116.508	0.274
1868	ptg000008lM7453927	SNP4117	10	8	7453927	119.03	2.522
1869	ptg000008lM7165357	SNP4118	10	8	7165357	120.697	1.667
1870	ptg000008lM7067584	SNP4119	10	8	7067584	121.523	0.826
1871	g10A157	g10A157	10	8	6918400	122.349	0.826
1872	ptg000008lM6516262	SNP4121	10	8	6516262	123.176	0.827
1873	ptg000008lM6511715	SNP4122	10	8	6511715	123.45	0.274
1874	ptg000008lM6417878	SNP4123	10	8	6417878	123.999	0.549
1875	ptg000008lM6201434	SNP4125	10	8	6201434	124.549	0.55
1876	ptg000008lM5909998	SNP4127	10	8	5909998	125.654	1.105
1877	g10T2617	g10T2617	10	8	5828462	125.928	0.274
1878	ptg000008lM5791743	SNP4129	10	8	5791743	126.477	0.549
1879	ptg000008lM5783750	SNP4130	10	8	5783750	126.751	0.274
1880	ptg000008lM5704458	SNP4133	10	8	5704458	127.025	0.274
1881	g10TA2452.L2	g10TA2452.L2	10	7	51114619	127.299	0.274
1882	g10SSH226	g10SSH226	10	8	5034739	128.126	0.827
1883	ptg000008lM5034539	SNP4138	10	8	5034539	128.4	0.274
1884	ptg000008lM4933049	SNP4139	10	8	4933049	128.674	0.274
1885	ptg000008lM4722557	SNP4140	10	8	4722557	128.948	0.274
1886	ptg000008lM4714796	SNP4141	10	8	4714796	129.497	0.549
1887	ptg000008lM4652456	SNP4142	10	8	4652456	129.771	0.274
1888	ptg000008lM4486222	SNP4143	10	8	4486222	130.045	0.274
1889	ptg000008lM4480457	SNP4147	10	8	4480457	130.319	0.274
1890	ptg000008lM4350286	SNP4150	10	8	4350286	131.986	1.667
1891	ptg000008lM3933033	SNP4152	10	8	3933033	132.26	0.274
1892	ptg000008lM3758950	SNP4153	10	8	3758950	132.809	0.549
1893	ptg000008lM3707438	SNP4155	10	8	3707438	133.083	0.274
1894	ptg000008lM3528658	SNP4158	10	8	3528658	133.357	0.274
1895	ptg000008lM3263165	SNP4161	10	8	3263165	133.907	0.55
1896	ptg000008lM2923116	SNP4162	10	8	2923116	134.456	0.549
1897	ptg000008lM2881553	SNP4165	10	8	2881553	135.283	0.827
1898	ptg000008lM2779123	SNP4167	10	8	2779123	135.556	0.273
1899	ptg000008lM2546067	SNP4169	10	8	2546067	136.383	0.827
1900	ptg000008lM2499765	SNP4170	10	8	2499765	136.932	0.549
1901	ptg000008lM2479762	SNP4174	10	8	2479762	137.482	0.55
1902	ptg000008lM1950781	SNP4175	10	8	1950781	137.756	0.274
1903	ptg000008lM1883655	SNP4176	10	8	1883655	138.861	1.105
1904	ptg000008lM1697862	SNP4178	10	8	1697862	139.135	0.274
1905	g10A2730	g10A2730	10	8	1596964	140.24	1.105
1906	ptg000008lM1513718	SNP4185	10	8	1513718	140.789	0.549
1907	g10A2741	g10A2741	10	8	1429802	141.063	0.274
1908	ptg000008lM1191954	SNP4188	10	8	1191954	141.613	0.55
1909	ptg000008lM1053897	SNP4190	10	8	1053897	141.887	0.274
1910	ptg000008lM764944	SNP4193	10	8	764944	142.161	0.274
1911	ptg000008lM744432	SNP4194	10	8	744432	142.71	0.549
1912	ptg000008lM606189	SNP4196	10	8	606189	142.984	0.274
1913	ptg000008lM563040	SNP4207	10	8	563040	143.258	0.274
1914	ptg000028lM493507	SNP4210	10	28	493507	144.363	1.105
1915	ptg000028lM1214124	SNP4218	10	28	1214124	144.913	0.55
1916	ptg000060lM99700101	SNP4219	11	60	99700101	0	start
1917	ptg000060lM99680956	SNP4220	11	60	99680956	1.385	1.385
1918	ptg000060lM99659971	SNP4221	11	60	99659971	1.935	0.55
1919	g11M613	g11M613	11	60	99070782	2.209	0.274
1920	ptg000060lM98769423	SNP4241	11	60	98769423	2.483	0.274
1921	ptg000060lM96541613	SNP4243	11	60	96541613	2.757	0.274
1922	ptg000060lM96475166	SNP4246	11	60	96475166	3.583	0.826
1923	ptg000060lM96215687	SNP4248	11	60	96215687	3.857	0.274
1924	ptg000060lM95411259	SNP4250	11	60	95411259	4.406	0.549
1925	ptg000060lM95309541	SNP4252	11	60	95309541	4.68	0.274
1926	ptg000060lM95218777	SNP4253	11	60	95218777	4.954	0.274
1927	ptg000060lM95165943	SNP4255	11	60	95165943	5.228	0.274
1928	ptg000060lM95089299	SNP4257	11	60	95089299	5.502	0.274
1929	ptg000060lM95023557	SNP4258	11	60	95023557	6.052	0.55
1930	ptg000060lM94822590	SNP4263	11	60	94822590	8.573	2.521
1931	ptg000060lM94643351	SNP4264	11	60	94643351	9.123	0.55
1932	ptg000060lM94618835	SNP4265	11	60	94618835	9.672	0.549
1933	ptg000060lM94487567	SNP4268	11	60	94487567	9.946	0.274
1934	ptg000060lM94402009	SNP4269	11	60	94402009	10.496	0.55
1935	ptg000060lM94327730	SNP4270	11	60	94327730	11.601	1.105
1936	ptg000060lM94060008	SNP4271	11	60	94060008	12.986	1.385
1937	ptg000060lM94027166	SNP4274	11	60	94027166	13.26	0.274
1938	g11TAs2260	g11TAs2260	11	60	93646276	13.534	0.274
1939	ptg000060lM93476064	SNP4280	11	60	93476064	13.808	0.274
1940	ptg000060lM93447242	SNP4281	11	60	93447242	14.357	0.549
1941	ptg000060lM93365871	SNP4282	11	60	93365871	14.631	0.274
1942	ptg000060lM93261241	SNP4283	11	60	93261241	16.016	1.385
1943	ptg000060lM93175389	SNP4284	11	60	93175389	16.29	0.274
1944	ptg000060lM93116434	SNP4285	11	60	93116434	17.117	0.827
1945	ptg000060lM93110290	SNP4286	11	60	93110290	17.943	0.826
1946	ptg000060lM92960627	SNP4287	11	60	92960627	18.493	0.55
1947	ptg000060lM92841521	SNP4288	11	60	92841521	19.598	1.105
1948	ptg000060lM92835433	SNP4289	11	60	92835433	19.872	0.274
1949	ptg000060lM91643392	SNP4291	11	60	91643392	20.146	0.274
1950	ptg000060lM91541677	SNP4292	11	60	91541677	20.42	0.274
1951	ptg000060lM91533706	SNP4294	11	60	91533706	20.694	0.274
1952	ptg000060lM91374233	SNP4298	11	60	91374233	21.243	0.549
1953	ptg000060lM90462268	SNP4301	11	60	90462268	21.517	0.274
1954	ptg000060lM90196663	SNP4303	11	60	90196663	21.791	0.274
1955	ptg000060lM90166302	SNP4304	11	60	90166302	22.065	0.274
1956	ptg000060lM89967023	SNP4306	11	60	89967023	22.614	0.549
1957	ptg000060lM89526116	SNP4307	11	60	89526116	22.888	0.274
1958	ptg000060lM89509406	SNP4308	11	60	89509406	24.273	1.385
1959	ptg000060lM89352012	SNP4309	11	60	89352012	25.1	0.827
1960	ptg000060lM89346236	SNP4312	11	60	89346236	26.205	1.105
1961	ptg000060lM89129986	SNP4313	11	60	89129986	26.479	0.274
1962	ptg000060lM89097170	SNP4314	11	60	89097170	27.584	1.105
1963	g11A268	g11A268	11	60	88572102	27.858	0.274
1964	ptg000060lM88494315	SNP4323	11	60	88494315	28.407	0.549
1965	ptg000060lM88269385	SNP4325	11	60	88269385	28.681	0.274
1966	ptg000060lM88083268	SNP4326	11	60	88083268	29.508	0.827
1967	ptg000060lM88002407	SNP4327	11	60	88002407	30.057	0.549
1968	ptg000060lM87932409	SNP4328	11	60	87932409	31.442	1.385
1969	ptg000060lM87790771	SNP4329	11	60	87790771	31.992	0.55
1970	ptg000060lM87673970	SNP4330	11	60	87673970	32.266	0.274
1971	ptg000060lM87640351	SNP4331	11	60	87640351	32.815	0.549
1972	ptg000060lM87494594	SNP4332	11	60	87494594	33.089	0.274
1973	ptg000060lM87458891	SNP4333	11	60	87458891	33.639	0.55
1974	ptg000060lM87392833	SNP4334	11	60	87392833	33.913	0.274
1975	ptg000060lM87376979	SNP4335	11	60	87376979	34.187	0.274
1976	ptg000060lM87015998	SNP4336	11	60	87015998	34.736	0.549
1977	ptg000060lM86687582	SNP4337	11	60	86687582	35.286	0.55
1978	g11A2736	g11A2736	11	60	85920273	35.56	0.274
1979	ptg000060lM85495886	SNP4342	11	60	85495886	36.109	0.549
1980	ptg000060lM85008051	SNP4346	11	60	85008051	36.658	0.549
1981	ptg000060lM84808987	SNP4347	11	60	84808987	38.044	1.386
1982	ptg000060lM84308927	SNP4348	11	60	84308927	38.87	0.826
1983	ptg000060lM83698360	SNP4349	11	60	83698360	40.82	1.95
1984	ptg000009lM6855189	SNP4350	11	9	6855189	41.647	0.827
1985	ptg000060lM81505282	SNP4353	11	60	81505282	41.921	0.274
1986	ptg000060lM81352994	SNP4355	11	60	81352994	42.47	0.549
1987	ptg000060lM81057102	SNP4356	11	60	81057102	43.297	0.827
1988	ptg000060lM81046558	SNP4357	11	60	81046558	44.123	0.826
1989	ptg000060lM80750410	SNP4358	11	60	80750410	44.949	0.826
1990	ptg000060lM80726723	SNP4359	11	60	80726723	45.223	0.274
1991	g11A297	g11A297	11	60	79592827	46.328	1.105
1992	ptg000060lM79551336	SNP4364	11	60	79551336	46.878	0.55
1993	ptg000060lM78756171	SNP4365	11	60	78756171	50.269	3.391
1994	g11TAs2175	g11TAs2175	11	8	21030520	50.818	0.549
1995	ptg000060lM77736281	SNP4369	11	60	77736281	51.092	0.274
1996	ptg000060lM77717648	SNP4370	11	60	77717648	51.366	0.274
1997	ptg000060lM77064007	SNP4371	11	60	77064007	52.193	0.827
1998	ptg000060lM76208966	SNP4375	11	60	76208966	52.742	0.549
[truncated: 1,381 more rows]

## Sheet: 6
Supplementary data 6. The result of QTL analysis for average yield per centimeter per tapping with Kruskal-Wallis' test on MapQTL version 6
Nr	Group	Position	Locus	K*	Df	Signif.	Nr inf.	Meanrank-ac	Mean-ac	Nr-ac	Meanrank-ad	Mean-ad	Nr-ad	Meanrank-bc	Mean-bc	Nr-bc	Meanrank-bd	Mean-bd	Nr-bd	Meanrank-ee	Mean-ee	Nr-ee	Meanrank-ef	Mean-ef	Nr-ef	Meanrank-eg	Mean-eg	Nr-eg	Meanrank-fg	Mean-fg	Nr-fg	Meanrank-hh	Mean-hh	Nr-hh	Meanrank-hk	Mean-hk	Nr-hk	Meanrank-kk	Mean-kk	Nr-kk	Meanrank-h-	Mean-h-	Nr-h-	Meanrank-k-	Mean-k-	Nr-k-	Meanrank-ll	Mean-ll	Nr-ll
1	1	0	SNP0001	4.302	1	**	160			0			0			0			0			0			0			0			0			0			0			0			0			0			0
2	1	0.274	SNP0002	2.176	1		159			0			0			0			0			0			0			0			0			0			0			0			0			0			0
3	1	0.548	SNP0008	2.804	1	*	159			0			0			0			0			0			0			0			0			0			0			0			0			0			0
4	1	1.097	SNP0010	6.403	2	**	159			0			0			0			0			0			0			0			0	84.9	16.4698	37	87.2	16.8375	70	66.8	13.4113	52			0			0			0
5	1	2.483	SNP0011	0.354	2		143			0			0			0			0			0			0			0			0	68.2	14.6652	31	72.6	16.3291	71	73.8	16.3017	41			0			0			0
6	1	3.032	g1A274	0.183	2		146			0			0			0			0			0			0			0			0	73	16.3834	42	74.8	15.6914	75	70.9	15.6619	29			0			0			0
7	1	3.306	SNP0031	4.018	1	**	157			0			0			0			0			0			0			0			0			0			0			0			0			0			0
8	1	3.58	g1A134	0.467	1		158			0			0			0			0			0			0			0			0			0			0			0			0			0	82.3	16.0646	71
9	1	3.854	SNP0036	0.926	1		163			0			0			0			0			0			0			0			0			0			0			0			0			0	86.2	16.4111	68
10	1	4.128	SNP0037	2.789	1	*	159			0			0			0			0			0			0			0			0			0			0			0			0			0			0
11	1	4.402	g1T319	3.634	2		156			0			0			0			0			0			0			0			0	67.4	14.0932	43	82.1	15.8689	75	84	17.0361	38			0			0			0
12	1	4.951	SNP0041	0.213	1		166			0			0			0			0			0			0			0			0			0			0			0			0			0	85.4	15.9385	74
13	1	5.225	SNP0045	0.642	1		165			0			0			0			0			0			0			0			0			0			0			0			0			0	86.5	16.3376	70
14	1	5.499	g1A2705	3.901	2		152			0			0			0			0			0			0			0			0	80.1	16.5177	37	81.4	16.358	72	65.3	14.0932	43			0			0			0
15	1	6.326	g1A2746	2.928	2		147			0			0			0			0			0			0			0			0	64.7	14.3676	42	78.7	16.3956	70	75.7	16.3237	35			0			0			0
16	1	6.6	SNP0050	2.606	2		146			0			0			0			0			0			0			0			0	80.8	16.9615	36	74.8	15.8093	64	66	14.2818	46			0			0			0
17	1	8.267	SNP0052	0.488	2		136			0			0			0			0			0			0			0			0	64.4	14.5445	34	69.6	15.688	61	70.2	15.717	41			0			0			0
18	1	9.933	SNP0054	0.935	1		157			0			0			0			0			0			0			0			0			0			0			0			0			0			0
19	1	10.207	SNP0057	1.414	1		162			0			0			0			0			0			0			0			0			0			0			0			0			0			0
20	1	10.481	SNP0058	1.491	1		157			0			0			0			0			0			0			0			0			0			0			0			0			0			0
21	1	10.755	SNP0060	1.497	1		162			0			0			0			0			0			0			0			0			0			0			0			0			0			0
22	1	11.305	SNP0063	0.118	2		148			0			0			0			0			0			0			0			0	75.6	15.5817	40	73.2	15.3057	71	75.7	15.8389	37			0			0			0
23	1	11.854	SNP0064	1.829	1		162			0			0			0			0			0			0			0			0			0			0			0			0			0			0
24	1	12.404	SNP0066	1.021	1		156			0			0			0			0			0			0			0			0			0			0			0			0			0			0
25	1	12.678	SNP0067	0.093	2		143			0			0			0			0			0			0			0			0	70.7	15.8463	46	73.1	16.2454	61	71.8	16.1936	36			0			0			0
26	1	12.952	SNP0068	1.272	1		160			0			0			0			0			0			0			0			0			0			0			0			0			0			0
27	1	13.226	SNP0075	1.111	1		159			0			0			0			0			0			0			0			0			0			0			0			0			0			0
28	1	13.5	SNP0077	0.145	1		160			0			0			0			0			0			0			0			0			0			0			0			0			0	82.2	16.1472	65
29	1	13.773	SNP0080	0.385	1		164			0			0			0			0			0			0			0			0			0			0			0			0			0	85.3	16.3139	67
30	1	14.323	SNP0082	0.359	1		156			0			0			0			0			0			0			0			0			0			0			0			0			0			0
31	1	14.597	SNP0084	0.364	1		155			0			0			0			0			0			0			0			0			0			0			0			0			0	80.9	16.6999	56
32	1	14.871	SNP0087	0.314	1		158			0			0			0			0			0			0			0			0			0			0			0			0			0			0
33	1	15.145	g1TA2550	1.418	2		157			0			0			0			0			0			0			0			0	80.8	15.7776	41	74.6	15.1301	72	84.6	16.2215	44			0			0			0
34	1	15.694	g1A2425.L2	0.734	1		155			0			0			0			0			0			0			0			0			0			0			0			0			0			0
35	1	15.968	SNP0093	0.034	1		154			0			0			0			0			0			0			0			0			0			0			0			0			0			0
36	1	16.242	SNP0094	0.007	2		154			0			0			0			0			0			0			0			0	77.7	15.8399	42	77.2	16.2882	68	77.9	15.7448	44			0			0			0
37	1	16.516	SNP0095	0.178	1		154			0			0			0			0			0			0			0			0			0			0			0			0			0			0
38	1	17.066	SNP0096	1.813	2		140			0			0			0			0			0			0			0			0	70.1	15.1348	45	75.5	16.2502	55	64.1	13.9903	40			0			0			0
39	1	18.171	SNP0097	1.772	1		153			0			0			0			0			0			0			0			0			0			0			0			0			0	83.1	17.5564	58
40	1	18.72	SNP0098	0.207	1		159			0			0			0			0			0			0			0			0			0			0			0			0			0			0
41	1	18.994	g1A2684	1.408	2		158			0			0			0			0			0			0			0			0	83.9	16.2076	38	74.8	15.1671	73	83.1	15.9136	47			0			0			0
42	1	19.268	SNP0103	0.012	1		162			0			0			0			0			0			0			0			0			0			0			0			0			0			0
43	1	19.818	SNP0105	0.195	1		153			0			0			0			0			0			0			0			0			0			0			0			0			0			0
44	1	20.092	SNP0108	1.017	1		153			0			0			0			0			0			0			0			0			0			0			0			0			0	81.6	16.9891	59
45	1	20.366	SNP0109	0.015	1		162			0			0			0			0			0			0			0			0			0			0			0			0			0			0
46	1	20.639	SNP0110	0.008	1		158			0			0			0			0			0			0			0			0			0			0			0			0			0			0
47	1	21.189	SNP0111	0.58	1		161			0			0			0			0			0			0			0			0			0			0			0			0			0	84.3	16.3847	67
48	1	21.738	SNP0113	1.705	1		156			0			0			0			0			0			0			0			0			0			0			0			0			0	84.4	17.0618	61
49	1	22.843	SNP0114	1.92	1		161			0			0			0			0			0			0			0			0			0			0			0			0			0	87	17.0113	67
50	1	23.393	SNP0116	0.508	2		136			0			0			0			0			0			0			0			0	72.2	16.1298	38	66.1	15.2633	48	68	15.086	50			0			0			0
51	1	23.942	SNP0122	2.271	1		161			0			0			0			0			0			0			0			0			0			0			0			0			0	88.2	17.0796	60
52	1	24.492	SNP0123	0.235	1		163			0			0			0			0			0			0			0			0			0			0			0			0			0			0
53	1	24.766	SNP0124	0.456	1		160			0			0			0			0			0			0			0			0			0			0			0			0			0			0
54	1	25.04	SNP0125	2.749	1	*	156			0			0			0			0			0			0			0			0			0			0			0			0			0	86.4	17.3667	57
55	1	25.589	SNP0126	0.499	1		158			0			0			0			0			0			0			0			0			0			0			0			0			0			0
56	1	26.139	SNP0128	5.326	1	**	165			0			0			0			0			0			0			0			0			0			0			0			0			0	93.6	17.5425	65
57	1	26.413	SNP0129	4.718	2	*	138			0			0			0			0			0			0			0			0	81.2	18.8209	39	63.8	15.6318	53	66.1	15.0994	46			0			0			0
58	1	27.518	SNP0130	0.031	1		156			0			0			0			0			0			0			0			0			0			0			0			0			0			0
59	1	27.792	SNP0132	1.804	1		162			0			0			0			0			0			0			0			0			0			0			0			0			0	87.2	17.0644	69
60	1	28.341	SNP0133	0.578	1		163			0			0			0			0			0			0			0			0			0			0			0			0			0	85.1	16.6264	74
61	1	28.891	SNP0135	0.04	1		153			0			0			0			0			0			0			0			0			0			0			0			0			0			0
62	1	29.165	SNP0136	0.08	1		159			0			0			0			0			0			0			0			0			0			0			0			0			0			0
63	1	29.438	SNP0137	0.197	1		164			0			0			0			0			0			0			0			0			0			0			0			0			0			0
64	1	29.712	SNP0143	0.17	1		161			0			0			0			0			0			0			0			0			0			0			0			0			0			0
65	1	29.986	SNP0144	0.857	1		157			0			0			0			0			0			0			0			0			0			0			0			0			0			0
66	1	30.26	SNP0145	3.965	2		153			0			0			0			0			0			0			0			0	85.8	17.0398	38	69.2	14.7404	67	81	16.2606	48			0			0			0
67	1	30.534	SNP0147	2.581	2		142			0			0			0			0			0			0			0			0	79.9	17.3316	35	66.4	14.2143	69	73.1	15.2441	38			0			0			0
68	1	30.808	g1M256	1.713	1		156			0			0			0			0			0			0			0			0			0			0			0			0			0			0
69	1	31.358	SNP0157	2.115	2		152			0			0			0			0			0			0			0			0	85	17.3155	29	71.8	14.8148	78	79.1	16.0191	45			0			0			0
70	1	32.743	SNP0158	1.139	1		164			0			0			0			0			0			0			0			0			0			0			0			0			0	86.9	16.8501	74
71	1	33.017	SNP0159	4.435	2		139			0			0			0			0			0			0			0			0	68.8	15.3814	42	77.6	16.9827	58	60.1	13.4608	39			0			0			0
72	1	33.566	SNP0160	1.768	1		161			0			0			0			0			0			0			0			0			0			0			0			0			0	86.3	16.9174	74
73	1	35.233	SNP0161	0.037	1		161			0			0			0			0			0			0			0			0			0			0			0			0			0			0
74	1	35.783	SNP0163	0.19	1		163			0			0			0			0			0			0			0			0			0			0			0			0			0			0
75	1	36.332	SNP0164	6.26	2	**	149			0			0			0			0			0			0			0			0	73.9	16.1822	39	83	17.6957	71	61.5	13.1838	39			0			0			0
76	1	37.437	SNP0165	1.563	1		168			0			0			0			0			0			0			0			0			0			0			0			0			0			0
77	1	38.264	SNP0166	4.426	1	**	166			0			0			0			0			0			0			0			0			0			0			0			0			0	91.6	17.2914	80
78	1	39.09	SNP0167	1.105	1		165			0			0			0			0			0			0			0			0			0			0			0			0			0			0
79	1	39.364	SNP0169	4.067	1	**	162			0			0			0			0			0			0			0			0			0			0			0			0			0	89	16.9751	80
80	1	39.638	SNP0175	2.046	1		163			0			0			0			0			0			0			0			0			0			0			0			0			0			0
81	1	39.912	SNP0176	6.496	1	**	164			0			0			0			0			0			0			0			0			0			0			0			0			0	92	17.5128	82
82	1	40.186	SNP0180	3.157	1	*	167			0			0			0			0			0			0			0			0			0			0			0			0			0	90.8	17.0817	82
83	1	41.012	SNP0182	1.768	1		156			0			0			0			0			0			0			0			0			0			0			0			0			0			0
84	1	41.286	SNP0184	2.074	2		140			0			0			0			0			0			0			0			0	74.8	17.4562	43	72.4	16.6287	60	62.4	14.88	37			0			0			0
85	1	42.113	SNP0185	0.178	1		158			0			0			0			0			0			0			0			0			0			0			0			0			0			0
86	1	42.387	SNP0188	1.14	1		158			0			0			0			0			0			0			0			0			0			0			0			0			0			0
87	1	42.661	SNP0194	0.143	1		154			0			0			0			0			0			0			0			0			0			0			0			0			0			0
88	1	43.21	SNP0195	4.7	2	*	146			0			0			0			0			0			0			0			0	60.2	13.6451	36	77.5	16.619	70	78.4	17.3113	40			0			0			0
89	1	44.037	SNP0197	0.57	1		161			0			0			0			0			0			0			0			0			0			0			0			0			0			0
90	1	44.311	SNP0198	0.95	1		160			0			0			0			0			0			0			0			0			0			0			0			0			0			0
91	1	45.416	SNP0200	3.61	2		150			0			0			0			0			0			0			0			0	65.6	13.7885	31	74.5	15.7958	79	85.1	18.0992	40			0			0			0
92	1	45.965	SNP0201	2.741	2		137			0			0			0			0			0			0			0			0	58.7	13.5553	31	71.3	15.5735	66	73.1	16.0763	40			0			0			0
93	1	46.239	SNP0202	0.799	2		139			0			0			0			0			0			0			0			0	64.7	14.8428	34	71.4	15.7463	65	72.3	16.6396	40			0			0			0
94	1	46.789	SNP0203	1.558	1		161			0			0			0			0			0			0			0			0			0			0			0			0			0			0
95	1	47.063	SNP0207	2.276	2		137			0			0			0			0			0			0			0			0	61.7	15.0329	34	68.4	15.6131	57	75.2	17.2062	46			0			0			0
96	1	48.729	SNP0208	1.901	1		161			0			0			0			0			0			0			0			0			0			0			0			0			0			0
97	1	49.003	SNP0210	1.408	1		164			0			0			0			0			0			0			0			0			0			0			0			0			0			0
98	1	49.277	SNP0211	1.408	1		162			0			0			0			0			0			0			0			0			0			0			0			0			0			0
99	1	50.104	SNP0213	7.191	2	**	137			0			0			0			0			0			0			0			0	81.3	18.4459	43	67.2	16.0562	54	58.2	14.0953	40			0			0			0
100	1	50.653	SNP0215	1.898	1		166			0			0			0			0			0			0			0			0			0			0			0			0			0			0
101	1	51.203	SNP0218	4.881	1	**	164			0			0			0			0			0			0			0			0			0			0			0			0			0	90.3	17.1186	86
102	1	51.752	SNP0219	5.26	1	**	163			0			0			0			0			0			0			0			0			0			0			0			0			0	90.4	17.3495	82
103	1	52.302	SNP0220	2.42	1		161			0			0			0			0			0			0			0			0			0			0			0			0			0			0
104	1	52.576	SNP0221	3	1	*	160			0			0			0			0			0			0			0			0			0			0			0			0			0	86.8	16.7802	81
105	1	53.125	SNP0222	1.492	1		163			0			0			0			0			0			0			0			0			0			0			0			0			0			0
106	1	53.399	SNP0223	1.651	1		163			0			0			0			0			0			0			0			0			0			0			0			0			0			0
107	1	53.673	SNP0225	2.805	2		150			0			0			0			0			0			0			0			0	84.9	17.1605	40	73.5	15.0536	72	69.3	14.2852	38			0			0			0
108	1	54.499	SNP0227	1.618	1		154			0			0			0			0			0			0			0			0			0			0			0			0			0			0
109	1	54.773	SNP0231	1.202	1		158			0			0			0			0			0			0			0			0			0			0			0			0			0			0
110	1	55.323	SNP0233	0.237	2		147			0			0			0			0			0			0			0			0	73.6	15.8929	38	75.6	16.2889	71	71.5	15.0847	38			0			0			0
111	1	55.872	SNP0235	3.047	1	*	161			0			0			0			0			0			0			0			0			0			0			0			0			0			0
112	1	56.146	SNP0236	1.871	1		163			0			0			0			0			0			0			0			0			0			0			0			0			0	87	16.7468	83
113	1	56.42	SNP0238	2.511	1		160			0			0			0			0			0			0			0			0			0			0			0			0			0			0
114	1	56.694	SNP0240	0.088	2		143			0			0			0			0			0			0			0			0	73.3	16.6052	44	70.9	15.683	63	72.4	16.5859	36			0			0			0
115	1	56.968	SNP0241	2.316	1		165			0			0			0			0			0			0			0			0			0			0			0			0			0			0
116	1	57.242	SNP0243	1.676	1		162			0			0			0			0			0			0			0			0			0			0			0			0			0			0
117	1	57.792	g1SSH68	0.033	2		158			0			0			0			0			0			0			0			0	78.7	14.9779	35	80.1	15.791	90	78.8	15.9275	33			0			0			0
118	1	59.458	SNP0247	3.49	1	*	158			0			0			0			0			0			0			0			0			0			0			0			0			0			0
119	1	60.008	SNP0249	7.948	2	**	149			0			0			0			0			0			0			0			0	89.5	18.1431	46	66.6	14.1677	70	72.7	15.5905	33			0			0			0
120	1	60.557	g1TAs2265	3.092	1	*	151			0			0			0			0			0			0			0			0			0			0			0			0			0			0
121	1	61.107	SNP0251	4.926	2	*	140			0			0			0			0			0			0			0			0	82.3	18.1623	41	66.1	15.1883	63	64.8	14.9638	36			0			0			0
122	1	61.656	SNP0252	1.682	1		157			0			0			0			0			0			0			0			0			0			0			0			0			0			0
123	1	61.93	SNP0253	3.404	2		142			0			0			0			0			0			0			0			0	81.2	17.3938	43	67.2	14.9204	62	67.5	14.6339	37			0			0			0
124	1	62.204	SNP0254	2.266	1		156			0			0			0			0			0			0			0			0			0			0			0			0			0			0
125	1	62.754	SNP0256	0.968	1		161			0			0			0			0			0			0			0			0			0			0			0			0			0	84.7	16.5654	79
126	1	63.303	SNP0258	0.603	1		162			0			0			0			0			0			0			0			0			0			0			0			0			0	84.5	16.4307	77
127	1	65.253	SNP0259	1.127	1		156			0			0			0			0			0			0			0			0			0			0			0			0			0			0
128	1	65.527	SNP0260	0.072	1		158			0			0			0			0			0			0			0			0			0			0			0			0			0	80.5	16.2535	76
129	1	66.077	SNP0264	2.304	2		135			0			0			0			0			0			0			0			0	65.3	15.747	41	64.8	15.2979	59	76.6	17.8859	35			0			0			0
130	1	66.626	SNP0265	2.905	1	*	159			0			0			0			0			0			0			0			0			0			0			0			0			0			0
131	1	66.9	g1A2368F	3.826	2		156			0			0			0			0			0			0			0			0	66.7	13.9645	36	84.5	16.6245	77	77.7	15.17	43			0			0			0
132	1	66.9	SNP0267	2.058	2		137			0			0			0			0			0			0			0			0	68	15.4532	35	64.8	14.9309	61	76.2	16.8282	41			0			0			0
133	1	67.174	SNP0268	1.023	2		150			0			0			0			0			0			0			0			0	76.7	15.8988	41	78.1	16.2413	71	69.4	14.8582	38			0			0			0
134	1	67.448	SNP0272	2.189	1		156			0			0			0			0			0			0			0			0			0			0			0			0			0			0
135	1	67.722	SNP0274	0.01	1		159			0			0			0			0			0			0			0			0			0			0			0			0			0	80.4	15.8845	79
136	1	68.272	SNP0275	0.058	1		161			0			0			0			0			0			0			0			0			0			0			0			0			0	81.9	15.9522	76
137	1	68.821	g1M508	4.672	2	*	158			0			0			0			0			0			0			0			0	92.9	17.3565	39	73.8	14.8813	80	77.8	15.4773	39			0			0			0
138	1	69.095	SNP0278	4.479	2		147			0			0			0			0			0			0			0			0	85.9	17.4795	37	67.8	14.47	73	74.4	15.5974	37			0			0			0
139	1	69.369	SNP0280	1.539	2		138			0			0			0			0			0			0			0			0	75.5	16.1336	44	67.8	15.0725	56	65.1	14.2543	38			0			0			0
140	1	70.474	SNP0281	2.231	1		160			0			0			0			0			0			0			0			0			0			0			0			0			0			0
141	1	70.748	SNP0283	0.555	1		159			0			0			0			0			0			0			0			0			0			0			0			0			0			0
142	1	71.022	SNP0285	0.118	2		152			0			0			0			0			0			0			0			0	76.8	15.2201	45	75.2	15.6436	65	78.1	16.1494	42			0			0			0
143	1	71.296	g1T2142	0.732	2		158			0			0			0			0			0			0			0			0	84.8	15.959	40	77.4	15.5303	78	78.4	15.5324	40			0			0			0
144	1	71.57	SNP0290	1.381	1		153			0			0			0			0			0			0			0			0			0			0			0			0			0	72.7	14.9328	75
145	1	72.396	SNP0295	3.184	1	*	164			0			0			0			0			0			0			0			0			0			0			0			0			0			0
146	1	73.501	g1A200	0.663	2		158			0			0			0			0			0			0			0			0	84.7	16.0239	36	78.8	15.6848	80	76.5	15.2234	42			0			0			0
147	1	74.328	SNP0298	0.242	2		153			0			0			0			0			0			0			0			0	74.5	15.554	46	78.7	16.1945	65	77	15.3056	42			0			0			0
148	1	74.602	SNP0300	3.443	1	*	147			0			0			0			0			0			0			0			0			0			0			0			0			0			0
149	1	75.151	SNP0302	0.334	1		143			0			0			0			0			0			0			0			0			0			0			0			0			0	74.4	16.6132	59
150	1	75.425	SNP0303	1.217	2		151			0			0			0			0			0			0			0			0	82.6	17.0288	39	74.2	15.4063	69	72.9	15.5499	43			0			0			0
151	1	76.53	g1A2500	1.658	2		144			0			0			0			0			0			0			0			0	79.8	17.0785	35	68.9	15.2768	76	73.1	16.2423	33			0			0			0
152	1	76.804	SNP0320	0.009	1		154			0			0			0			0			0			0			0			0			0			0			0			0			0	77.8	15.3961	87
153	1	77.078	SNP0324	0.105	1		148			0			0			0			0			0			0			0			0			0			0			0			0			0	73.5	15.5474	82
154	1	77.352	SNP0325	1.602	2		139			0			0			0			0			0			0			0			0	67.2	16.1142	38	67.7	15.7121	67	77.6	17.53	34			0			0			0
155	1	79.874	g1SSH33.L1	1.795	2		158			0			0			0			0			0			0			0			0	89	16.7381	32	77.8	15.552	79	75.9	15.0382	47			0			0			0
156	1	80.7	SNP0328	0.013	1		145			0			0			0			0			0			0			0			0			0			0			0			0			0	72.7	15.7007	85
157	1	81.805	SNP0329	0.947	1		133			0			0			0			0			0			0			0			0			0			0			0			0			0	64.4	15.601	81
158	1	82.079	SNP0334	1.035	1		158			0			0			0			0			0			0			0			0			0			0			0			0			0	76	15.3184	84
159	1	82.353	SNP0335	0.086	1		153			0			0			0			0			0			0			0			0			0			0			0			0			0	76	15.6071	84
160	1	83.458	SNP0336	6.127	1	**	161			0			0			0			0			0			0			0			0			0			0			0			0			0			0
161	1	84.285	SNP0337	0.075	2		148			0			0			0			0			0			0			0			0	72.9	15.3623	38	75	15.9697	73	75.3	15.7167	37			0			0			0
162	1	84.559	SNP0338	0.064	1		154			0			0			0			0			0			0			0			0			0			0			0			0			0	76.6	15.9816	82
163	1	84.833	SNP0339	0.954	1		153			0			0			0			0			0			0			0			0			0			0			0			0			0	73.9	15.1282	85
164	1	85.106	SNP0340	0.485	2		143			0			0			0			0			0			0			0			0	70.5	15.7385	44	70.6	15.6385	62	76.1	16.1381	37			0			0			0
165	1	87.057	SNP0341	5.638	1	**	164			0			0			0			0			0			0			0			0			0			0			0			0			0			0
166	1	87.331	SNP0342	5.023	1	**	162			0			0			0			0			0			0			0			0			0			0			0			0			0			0
167	1	87.605	SNP0343	0.028	1		156			0			0			0			0			0			0			0			0			0			0			0			0			0	77.9	15.7868	79
168	1	88.154	SNP0344	3.674	2		147			0			0			0			0			0			0			0			0	72.7	16.0161	38	79.9	16.8416	73	63.4	14.5781	36			0			0			0
169	1	89.539	SNP0347	3.106	1	*	163			0			0			0			0			0			0			0			0			0			0			0			0			0			0
170	1	89.813	SNP0349	3.88	1	**	162			0			0			0			0			0			0			0			0			0			0			0			0			0			0
171	1	90.64	SNP0351	0.182	1		156			0			0			0			0			0			0			0			0			0			0			0			0			0	77	15.6022	79
172	1	91.189	SNP0355	4.841	1	**	165			0			0			0			0			0			0			0			0			0			0			0			0			0			0
173	1	91.463	SNP0356	5.133	1	**	161			0			0			0			0			0			0			0			0			0			0			0			0			0			0
174	1	91.737	SNP0357	0.342	1		162			0			0			0			0			0			0			0			0			0			0			0			0			0	79.4	15.6344	83
175	1	92.011	SNP0358	0.001	1		162			0			0			0			0			0			0			0			0			0			0			0			0			0	81.4	15.8195	81
176	1	92.56	SNP0364	4.046	1	**	164			0			0			0			0			0			0			0			0			0			0			0			0			0			0
177	1	92.834	SNP0366	0.126	1		158			0			0			0			0			0			0			0			0			0			0			0			0			0	78.2	15.7695	80
178	1	93.384	SNP0369	0.351	1		160			0			0			0			0			0			0			0			0			0			0			0			0			0	78.4	15.7439	81
179	1	94.489	SNP0371	3.956	2		150			0			0			0			0			0			0			0			0	85.4	17.8303	37	76.4	16.3267	65	66.6	14.9129	48			0			0			0
180	1	96.988	SNP0373	0.036	1		157			0			0			0			0			0			0			0			0			0			0			0			0			0	78.3	15.9169	81
181	1	97.815	SNP0375	1.778	2		136			0			0			0			0			0			0			0			0	75.5	17.1674	38	67.1	15.7859	54	64.2	15.2069	44			0			0			0
182	1	99.2	SNP0379	6.077	1	**	161			0			0			0			0			0			0			0			0			0			0			0			0			0			0
183	1	99.474	SNP0380	5.535	1	**	157			0			0			0			0			0			0			0			0			0			0			0			0			0			0
184	1	101.996	SNP0388	0.024	1		158			0			0			0			0			0			0			0			0			0			0			0			0			0	78.9	16.0011	78
185	1	105.975	g12A2748	0.001	1		141			0			0			0			0			0			0			0			0			0			0			0			0			0	70.9	15.3811	70
186	1	106.524	SNP0390	0.184	1		142			0			0			0			0			0			0			0			0			0			0			0			0			0	69.8	15.704	63
187	1	107.909	SNP0396	5.133	2	*	156			0			0			0			0			0			0			0			0	65.2	13.7447	39	80.9	16.5445	86	88.5	16.771	31			0			0			0
188	1	108.459	SNP0397	0.21	1		132			0			0			0			0			0			0			0			0			0			0			0			0			0	64.9	15.7257	63
189	2	0	SNP0399	1.994	1		154			0			0			0			0			0			0			0			0			0			0			0			0			0			0
190	2	2.193	SNP0417	0.91	1		164			0			0			0			0			0			0			0			0			0			0			0			0			0			0
191	2	2.467	SNP0419	0.879	1		156			0			0			0			0			0			0			0			0			0			0			0			0			0			0
192	2	2.741	SNP0424	0.684	1		158			0			0			0			0			0			0			0			0			0			0			0			0			0			0
193	2	3.015	SNP0429	0.471	1		167			0			0			0			0			0			0			0			0			0			0			0			0			0			0
194	2	3.565	SNP0431	0.379	1		164			0			0			0			0			0			0			0			0			0			0			0			0			0			0
195	2	3.839	SNP0434	0.31	1		163			0			0			0			0			0			0			0			0			0			0			0			0			0			0
196	2	4.944	SNP0436	0	1		161			0			0			0			0			0			0			0			0			0			0			0			0			0			0
197	2	5.218	SNP0438	0.215	1		162			0			0			0			0			0			0			0			0			0			0			0			0			0			0
198	2	6.044	SNP0439	0.132	1		161			0			0			0			0			0			0			0			0			0			0			0			0			0			0
199	2	6.318	SNP0443	0.459	1		160			0			0			0			0			0			0			0			0			0			0			0			0			0			0
200	2	7.145	SNP0445	0.807	2		143			0			0			0			0			0			0			0			0	70.2	15.0078	49	75.8	16.4346	57	68.6	14.8389	37			0			0			0
201	2	14.489	SNP0447	0.045	1		164			0			0			0			0			0			0			0			0			0			0			0			0			0			0
202	2	15.316	SNP0448	0.012	1		162			0			0			0			0			0			0			0			0			0			0			0			0			0			0
203	2	15.59	SNP0449	0.039	1		162			0			0			0			0			0			0			0			0			0			0			0			0			0			0
204	2	16.416	SNP0451	0.195	2		144			0			0			0			0			0			0			0			0	70.2	15.9056	41	73.8	15.9439	69	72.7	15.7066	34			0			0			0
205	2	17.801	SNP0453	0.13	2		145			0			0			0			0			0			0			0			0	74	15.7767	51	71.4	15.4743	57	74.1	16.2907	37			0			0			0
206	2	18.906	SNP0455	0.499	1		158			0			0			0			0			0			0			0			0			0			0			0			0			0			0
207	2	19.456	SNP0457	1.222	2		151			0			0			0			0			0			0			0			0	72.4	15.3866	38	74.5	15.3351	75	82.6	16.8826	38			0			0			0
208	2	22.265	SNP0460	0	1		156			0			0			0			0			0			0			0			0			0			0			0			0			0			0
209	2	23.65	SNP0461	0.007	1		157			0			0			0			0			0			0			0			0			0			0			0			0			0			0
210	2	23.924	SNP0462	0.144	1		161			0			0			0			0			0			0			0			0			0			0			0			0			0			0
211	2	24.198	SNP0463	0.823	1		155			0			0			0			0			0			0			0			0			0			0			0			0			0			0
212	2	24.472	SNP0467	0.573	1		154			0			0			0			0			0			0			0			0			0			0			0			0			0			0
213	2	25.299	SNP0468	1.913	1		153			0			0			0			0			0			0			0			0			0			0			0			0			0			0
214	2	25.573	SNP0469	1.398	1		155			0			0			0			0			0			0			0			0			0			0			0			0			0			0
215	2	25.847	SNP0470	2.012	1		155			0			0			0			0			0			0			0			0			0			0			0			0			0			0
216	2	26.121	g2SSH197	2.4	1		158			0			0			0			0			0			0			0			0			0			0			0			0			0			0
217	2	26.395	SNP0474	3.411	1	*	164			0			0			0			0			0			0			0			0			0			0			0			0			0			0
218	2	27.78	SNP0476	3.916	1	**	158			0			0			0			0			0			0			0			0			0			0			0			0			0			0
219	2	28.329	SNP0477	3.521	1	*	164			0			0			0			0			0			0			0			0			0			0			0			0			0			0
220	2	28.879	SNP0479	4.225	1	**	164			0			0			0			0			0			0			0			0			0			0			0			0			0			0
221	2	29.153	SNP0481	5.008	2	*	144			0			0			0			0			0			0			0			0	60.2	12.4403	41	77.5	15.9734	54	77.3	16.3677	49			0			0			0
222	2	37.456	SNP0482	3.77	1	*	169			0			0			0			0			0			0			0			0			0			0			0			0			0			0
223	2	37.73	SNP0483	4.63	1	**	167			0			0			0			0			0			0			0			0			0			0			0			0			0			0
224	2	38.004	SNP0484	5.874	1	**	162			0			0			0			0			0			0			0			0			0			0			0			0			0			0
225	2	38.278	SNP0485	7.29	1	***	164			0			0			0			0			0			0			0			0			0			0			0			0			0			0
226	2	38.552	SNP0486	8.423	1	****	163			0			0			0			0			0			0			0			0			0			0			0			0			0			0
227	2	39.378	SNP0490	11.618	1	*****	163			0			0			0			0			0			0			0			0			0			0			0			0			0			0
228	2	40.205	SNP0491	10.072	1	****	164			0			0			0			0			0			0			0			0			0			0			0			0			0			0
229	2	40.754	SNP0492	9.316	1	****	159			0			0			0			0			0			0			0			0			0			0			0			0			0			0
230	2	41.304	SNP0494	9.426	1	****	152			0			0			0			0			0			0			0			0			0			0			0			0			0			0
231	2	42.13	SNP0495	7.756	1	***	151			0			0			0			0			0			0			0			0			0			0			0			0			0			0
232	2	42.404	g2T2094	20.626	2	*******	155			0			0			0			0			0			0			0			0	57	12.0493	37	76	14.9264	82	104.3	20.5678	36			0			0			0
233	2	45.795	SNP0498	8.584	1	****	154			0			0			0			0			0			0			0			0			0			0			0			0			0			0
234	2	46.345	SNP0500	5.039	1	**	158			0			0			0			0			0			0			0			0			0			0			0			0			0			0
235	2	46.619	SNP0503	5.683	1	**	164			0			0			0			0			0			0			0			0			0			0			0			0			0			0
236	2	46.893	SNP0505	7.937	1	****	160			0			0			0			0			0			0			0			0			0			0			0			0			0			0
237	2	47.166	SNP0508	4.34	1	**	156			0			0			0			0			0			0			0			0			0			0			0			0			0			0
238	2	47.44	SNP0509	3.42	1	*	162			0			0			0			0			0			0			0			0			0			0			0			0			0	88.4	16.5191	80
239	2	47.714	SNP0511	5.892	2	*	147			0			0			0			0			0			0			0			0	63.6	13.5813	45	74.3	15.4723	68	87.1	18.6819	34			0			0			0
240	2	47.988	SNP0517	12.402	2	****	140			0			0			0			0			0			0			0			0	52	11.8187	40	75.2	16.0949	61	82.1	18.4687	39			0			0			0
241	2	48.262	SNP0537	2.684	1		155			0			0			0			0			0			0			0			0			0			0			0			0			0	84.3	16.7976	73
242	2	48.812	g2A2510	14.77	2	*****	156			0			0			0			0			0			0			0			0	55.4	11.6887	39	83.2	16.1585	80	92.8	18.4518	37			0			0			0
243	2	49.086	SNP0546	7.598	2	**	144			0			0			0			0			0			0			0			0	58.6	13.2171	46	78.1	16.9007	58	80.4	17.681	40			0			0			0
244	2	50.191	SNP0548	3.933	1	**	161			0			0			0			0			0			0			0			0			0			0			0			0			0			0
245	2	50.465	SNP0549	1.284	1		167			0			0			0			0			0			0			0			0			0			0			0			0			0	88.3	16.4313	82
246	2	52.986	SNP0552	6.246	1	**	164			0			0			0			0			0			0			0			0			0			0			0			0			0			0
247	2	53.26	SNP0555	9.518	1	****	162			0			0			0			0			0			0			0			0			0			0			0			0			0			0
248	2	53.534	SNP0557	8.92	1	****	163			0			0			0			0			0			0			0			0			0			0			0			0			0			0
249	2	53.808	SNP0559	8.985	2	**	146			0			0			0			0			0			0			0			0	57.8	12.7752	40	76	16.2657	70	86.1	19.0036	36			0			0			0
250	2	55.193	SNP0560	9.049	1	****	165			0			0			0			0			0			0			0			0			0			0			0			0			0			0
251	2	55.467	SNP0561	3.144	1	*	163			0			0			0			0			0			0			0			0			0			0			0			0			0	88	16.6215	89
252	2	61.254	g2TAs2227	0.908	1		153			0			0			0			0			0			0			0			0			0			0			0			0			0	80.5	16.2912	74
253	2	71.531	SNP0564	8.679	1	****	157			0			0			0			0			0			0			0			0			0			0			0			0			0			0
254	2	71.805	SNP0565	6.723	1	***	162			0			0			0			0			0			0			0			0			0			0			0			0			0			0
255	2	73.472	SNP0573	6.377	1	**	157			0			0			0			0			0			0			0			0			0			0			0			0			0			0
256	2	74.298	SNP0574	6.219	1	**	160			0			0			0			0			0			0			0			0			0			0			0			0			0			0
257	2	75.403	SNP0576	9.415	1	****	157			0			0			0			0			0			0			0			0			0			0			0			0			0			0
258	2	75.677	SNP0577	11.36	1	*****	157			0			0			0			0			0			0			0			0			0			0			0			0			0			0
259	2	75.951	SNP0578	11.305	1	*****	162			0			0			0			0			0			0			0			0			0			0			0			0			0			0
260	2	76.225	SNP0579	13.473	1	******	162			0			0			0			0			0			0			0			0			0			0			0			0			0			0
261	2	76.775	SNP0583	9.805	1	****	161			0			0			0			0			0			0			0			0			0			0			0			0			0			0
262	2	77.049	SNP0587	11.887	1	*****	164			0			0			0			0			0			0			0			0			0			0			0			0			0			0
263	2	77.598	SNP0588	7.585	1	***	166			0			0			0			0			0			0			0			0			0			0			0			0			0			0
264	2	78.148	SNP0589	10.165	1	****	157			0			0			0			0			0			0			0			0			0			0			0			0			0			0
265	2	78.697	SNP0590	10.307	1	****	153			0			0			0			0			0			0			0			0			0			0			0			0			0			0
266	2	78.971	SNP0591	11.794	1	*****	158			0			0			0			0			0			0			0			0			0			0			0			0			0			0
267	2	79.521	SNP0592	12.432	1	******	159			0			0			0			0			0			0			0			0			0			0			0			0			0			0
268	2	80.07	SNP0593	9.204	1	****	163			0			0			0			0			0			0			0			0			0			0			0			0			0			0
269	2	81.175	SNP0594	8.021	1	****	157			0			0			0			0			0			0			0			0			0			0			0			0			0			0
270	2	82.28	SNP0595	7.913	1	****	159			0			0			0			0			0			0			0			0			0			0			0			0			0			0
271	2	86.556	SNP0596	0.329	1		155			0			0			0			0			0			0			0			0			0			0			0			0			0	75.8	15.5151	73
272	2	87.661	SNP0597	0.022	1		158			0			0			0			0			0			0			0			0			0			0			0			0			0	78.9	15.5457	74
273	2	87.935	SNP0598	1.768	2		142			0			0			0			0			0			0			0			0	65	14.6218	36	71.4	16.2026	67	77.6	17.1526	39			0			0			0
274	2	88.209	SNP0602	0.131	1		157			0			0			0			0			0			0			0			0			0			0			0			0			0	77.7	15.5531	82
275	2	88.759	SNP0603	5.748	2	*	149			0			0			0			0			0			0			0			0	90.9	19.079	33	70.8	14.8702	76	69.9	14.7774	40			0			0			0
276	2	89.585	SNP0604	0.572	1		160			0			0			0			0			0			0			0			0			0			0			0			0			0	78.1	15.1454	91
277	2	89.859	SNP0606	0.252	1		164			0			0			0			0			0			0			0			0			0			0			0			0			0	80.7	15.3979	87
278	2	90.686	SNP0607	6.989	1	***	164			0			0			0			0			0			0			0			0			0			0			0			0			0			0
279	2	90.959	SNP0608	3.762	2		151			0			0			0			0			0			0			0			0	86.4	18.2874	39	75.3	15.993	69	67.7	14.5986	43			0			0			0
280	2	92.345	SNP0613	0.028	1		156			0			0			0			0			0			0			0			0			0			0			0			0			0	78	15.5372	86
281	2	93.171	SNP0618	8.309	1	****	159			0			0			0			0			0			0			0			0			0			0			0			0			0			0
282	2	93.445	SNP0620	7.812	1	***	160			0			0			0			0			0			0			0			0			0			0			0			0			0			0
283	2	93.719	SNP0621	0.082	1		164			0			0			0			0			0			0			0			0			0			0			0			0			0	81.5	15.4609	88
284	2	93.993	SNP0622	6.557	1	**	159			0			0			0			0			0			0			0			0			0			0			0			0			0			0
285	2	94.267	SNP0623	0.39	1		162			0			0			0			0			0			0			0			0			0			0			0			0			0	79.2	15.2957	81
286	2	94.816	SNP0624	5.93	1	**	156			0			0			0			0			0			0			0			0			0			0			0			0			0			0
287	2	95.09	SNP0626	5.546	1	**	160			0			0			0			0			0			0			0			0			0			0			0			0			0			0
288	2	95.364	SNP0631	0.338	1		158			0			0			0			0			0			0			0			0			0			0			0			0			0	77.5	15.4803	82
289	2	95.914	SNP0632	6.667	1	***	159			0			0			0			0			0			0			0			0			0			0			0			0			0			0
290	2	96.188	SNP0633	5.15	1	**	159			0			0			0			0			0			0			0			0			0			0			0			0			0			0
291	2	96.462	SNP0634	3.711	2		141			0			0			0			0			0			0			0			0	80.7	18.0201	36	70.8	15.4331	65	62.6	13.6853	40			0			0			0
292	2	96.736	g2A2534	0.308	2		131			0			0			0			0			0			0			0			0	63.4	14.9769	41	66.6	15.9597	58	68.2	15.6204	32			0			0			0
293	2	97.562	SNP0637	5.928	1	**	165			0			0			0			0			0			0			0			0			0			0			0			0			0			0
294	2	97.836	g2TAs2464	3.815	2		157			0			0			0			0			0			0			0			0	90.6	17.9179	35	78.5	15.4538	79	70.5	13.9106	43			0			0			0
295	2	98.11	SNP0640	1.09	1		159			0			0			0			0			0			0			0			0			0			0			0			0			0	76.5	15.2558	86
296	2	98.384	SNP0642	1.488	1		155			0			0			0			0			0			0			0			0			0			0			0			0			0	73.9	15.0169	83
297	2	98.934	SNP0650	5.78	1	**	161			0			0			0			0			0			0			0			0			0			0			0			0			0			0
298	2	99.208	SNP0652	1.624	2		151			0			0			0			0			0			0			0			0	69.9	14.4062	37	75.4	15.5407	72	82.4	17.2505	42			0			0			0
299	2	99.482	SNP0653	0.678	2		145			0			0			0			0			0			0			0			0	77.5	17.3399	39	70.4	15.599	61	72.6	16.0024	45			0			0			0
300	2	100.031	SNP0654	2.731	2		140			0			0			0			0			0			0			0			0	61.1	13.8195	37	73.3	16.684	63	74.8	16.8368	40			0			0			0
301	2	100.58	SNP0655	5.873	1	**	162			0			0			0			0			0			0			0			0			0			0			0			0			0			0
302	2	100.854	SNP0656	2.278	1		160			0			0			0			0			0			0			0			0			0			0			0			0			0			0
303	2	101.128	g2A2419.L2	3.905	2		158			0			0			0			0			0			0			0			0	71.9	14.1276	41	77.6	15.3031	79	91.6	17.9698	38			0			0			0
304	2	101.678	SNP0660	3.865	2		139			0			0			0			0			0			0			0			0	79.2	18.2052	39	70.1	16.281	54	62	14.5145	46			0			0			0
305	2	101.952	SNP0662	2.605	1		162			0			0			0			0			0			0			0			0			0			0			0			0			0			0
306	2	102.501	SNP0663	2.226	1		157			0			0			0			0			0			0			0			0			0			0			0			0			0			0
307	2	103.051	SNP0664	0.395	1		154			0			0			0			0			0			0			0			0			0			0			0			0			0	75.2	14.968	76
308	2	103.877	SNP0665	1.179	1		155			0			0			0			0			0			0			0			0			0			0			0			0			0			0
309	2	104.427	SNP0666	0.155	1		156			0			0			0			0			0			0			0			0			0			0			0			0			0	77.1	15.1847	78
310	2	104.701	SNP0670	1.668	2		144			0			0			0			0			0			0			0			0	80.1	17.1156	37	69.4	15.2763	66	70.7	15.333	41			0			0			0
311	2	104.975	SNP0676	0.043	1		160			0			0			0			0			0			0			0			0			0			0			0			0			0	79.7	15.2709	77
312	2	105.249	SNP0679	0.048	1		160			0			0			0			0			0			0			0			0			0			0			0			0			0	79.6	15.1229	72
313	2	106.075	SNP0680	2.447	1		157			0			0			0			0			0			0			0			0			0			0			0			0			0			0
314	2	106.624	SNP0685	2.901	1	*	158			0			0			0			0			0			0			0			0			0			0			0			0			0			0
315	2	106.898	SNP0688	0.584	1		162			0			0			0			0			0			0			0			0			0			0			0			0			0			0
316	2	107.172	SNP0697	0.445	1		163			0			0			0			0			0			0			0			0			0			0			0			0			0			0
317	2	107.446	SNP0700	0.015	1		162			0			0			0			0			0			0			0			0			0			0			0			0			0	81	15.3516	81
318	2	107.996	SNP0710	0.243	2		151			0			0			0			0			0			0			0			0	77.8	15.8666	47	74	14.7681	66	77.2	15.7406	38			0			0			0
319	2	108.27	SNP0712	0.28	1		158			0			0			0			0			0			0			0			0			0			0			0			0			0			0
320	2	108.544	SNP0713	0.836	1		154			0			0			0			0			0			0			0			0			0			0			0			0			0			0
321	2	109.649	SNP0715	0.038	1		158			0			0			0			0			0			0			0			0			0			0			0			0			0	80.3	15.6917	74
322	2	110.475	SNP0718	0.072	1		154			0			0			0			0			0			0			0			0			0			0			0			0			0			0
323	2	111.025	SNP0720	0.02	1		161			0			0			0			0			0			0			0			0			0			0			0			0			0			0
324	2	112.692	SNP0722	0.006	1		164			0			0			0			0			0			0			0			0			0			0			0			0			0			0
325	2	112.966	SNP0726	0.141	2		139			0			0			0			0			0			0			0			0	69.9	15.9234	41	71	16.2791	68	67.7	15.4309	30			0			0			0
326	2	113.24	SNP0731	2.307	2		140			0			0			0			0			0			0			0			0	69.5	15.8035	42	66.6	14.9514	65	79.6	17.9491	33			0			0			0
327	2	113.513	SNP0735	0.022	1		163			0			0			0			0			0			0			0			0			0			0			0			0			0			0
328	2	113.787	SNP0746	0.036	1		169			0			0			0			0			0			0			0			0			0			0			0			0			0			0
329	3	0	SNP0752	0.011	1		158			0			0			0			0			0			0			0			0			0			0			0			0			0			0
330	3	0.274	SNP0753	0	1		164			0			0			0			0			0			0			0			0			0			0			0			0			0			0
331	3	0.548	SNP0759	0.002	1		154			0			0			0			0			0			0			0			0			0			0			0			0			0			0
332	3	1.097	SNP0761	0.027	1		154			0			0			0			0			0			0			0			0			0			0			0			0			0			0
333	3	1.647	SNP0762	0.003	1		151			0			0			0			0			0			0			0			0			0			0			0			0			0			0
334	3	1.921	SNP0770	0.526	1		155			0			0			0			0			0			0			0			0			0			0			0			0			0			0
335	3	2.195	SNP0772	0.37	1		157			0			0			0			0			0			0			0			0			0			0			0			0			0			0
336	3	2.469	SNP0774	0.622	1		155			0			0			0			0			0			0			0			0			0			0			0			0			0			0
337	3	2.743	SNP0784	0.327	1		163			0			0			0			0			0			0			0			0			0			0			0			0			0			0
338	3	3.017	SNP0785	0.223	1		162			0			0			0			0			0			0			0			0			0			0			0			0			0			0
339	3	3.291	SNP0787	0.185	1		158			0			0			0			0			0			0			0			0			0			0			0			0			0			0
340	3	3.565	SNP0788	0.751	1		159			0			0			0			0			0			0			0			0			0			0			0			0			0			0
341	3	3.565	SNP0789	0.554	1		163			0			0			0			0			0			0			0			0			0			0			0			0			0			0
342	3	4.114	SNP0790	0.515	2		146			0			0			0			0			0			0			0			0	73.7	15.5192	39	70.9	15.0681	61	76.8	16.218	46			0			0			0
343	3	14.728	SNP0791	0.627	1		158			0			0			0			0			0			0			0			0			0			0			0			0			0			0
344	3	15.277	SNP0792	0.983	1		161			0			0			0			0			0			0			0			0			0			0			0			0			0			0
345	3	15.827	SNP0796	0.068	1		165			0			0			0			0			0			0			0			0			0			0			0			0			0			0
346	3	16.101	SNP0797	0.221	1		163			0			0			0			0			0			0			0			0			0			0			0			0			0			0
347	3	16.375	SNP0809	0.119	1		161			0			0			0			0			0			0			0			0			0			0			0			0			0			0
348	3	16.649	SNP0812	0.069	1		160			0			0			0			0			0			0			0			0			0			0			0			0			0			0
349	3	16.923	SNP0814	0.744	1		157			0			0			0			0			0			0			0			0			0			0			0			0			0			0
350	3	17.197	SNP0816	1.196	1		158			0			0			0			0			0			0			0			0			0			0			0			0			0			0
351	3	17.471	SNP0817	0.402	2		143			0			0			0			0			0			0			0			0	74.4	16.2729	51	71.8	15.8691	62	68.4	14.5826	30			0			0			0
352	3	17.745	SNP0820	1.94	1		164			0			0			0			0			0			0			0			0			0			0			0			0			0			0
353	3	18.019	SNP0821	0.411	2		152			0			0			0			0			0			0			0			0	76.1	15.7875	43	78.7	16.3554	70	73.1	15.3777	39			0			0			0
354	3	18.845	SNP0822	2.003	1		160			0			0			0			0			0			0			0			0			0			0			0			0			0			0
355	3	19.119	SNP0823	0.364	1		161			0			0			0			0			0			0			0			0			0			0			0			0			0	78.4	14.9067	67
356	3	19.393	SNP0825	0.367	1		157			0			0			0			0			0			0			0			0			0			0			0			0			0	76.5	14.8012	68
357	3	19.667	SNP0839	0.089	1		162			0			0			0			0			0			0			0			0			0			0			0			0			0	80.3	15.5804	71
358	3	20.216	SNP0843	1.702	1		162			0			0			0			0			0			0			0			0			0			0			0			0			0			0
359	3	20.49	g3T2628	0.395	2		158			0			0			0			0			0			0			0			0	82.7	16.2341	49	77.3	15.3696	73	79.6	15.3769	36			0			0			0
360	3	20.764	SNP0852	0.237	2		137			0			0			0			0			0			0			0			0	71.6	16.6769	39	68.2	15.893	57	67.6	15.6665	41			0			0			0
361	3	21.038	g3TAs2558	0.454	2		155			0			0			0			0			0			0			0			0	80.6	16.2059	50	75.4	15.3843	71	79.7	15.6887	34			0			0			0
362	3	21.588	SNP0856	3.244	1	*	149			0			0			0			0			0			0			0			0			0			0			0			0			0			0
363	3	21.862	SNP0862	2.44	1		159			0			0			0			0			0			0			0			0			0			0			0			0			0			0
364	3	22.411	SNP0867	0.057	1		160			0			0			0			0			0			0			0			0			0			0			0			0			0	79.5	15.5985	68
365	3	22.685	SNP0870	1.395	1		155			0			0			0			0			0			0			0			0			0			0			0			0			0			0
366	3	22.959	SNP0871	0.269	1		158			0			0			0			0			0			0			0			0			0			0			0			0			0	77.3	15.1831	66
367	3	23.509	SNP0872	0.833	1		161			0			0			0			0			0			0			0			0			0			0			0			0			0			0
368	3	23.783	SNP0878	0.219	1		162			0			0			0			0			0			0			0			0			0			0			0			0			0	79.7	15.4164	77
369	3	24.057	SNP0880	1.807	1		162			0			0			0			0			0			0			0			0			0			0			0			0			0			0
370	3	24.33	SNP0884	2.193	1		161			0			0			0			0			0			0			0			0			0			0			0			0			0			0
371	3	24.604	SNP0888	1.522	1		156			0			0			0			0			0			0			0			0			0			0			0			0			0			0
372	3	24.878	SNP0890	1.619	1		164			0			0			0			0			0			0			0			0			0			0			0			0			0			0
373	3	25.152	SNP0892	0.031	1		163			0			0			0			0			0			0			0			0			0			0			0			0			0	81.3	15.3837	71
374	3	25.702	SNP0893	5.003	1	**	153			0			0			0			0			0			0			0			0			0			0			0			0			0			0
375	3	28.223	SNP0895	0.489	1		159			0			0			0			0			0			0			0			0			0			0			0			0			0	77	15.016	66
376	3	29.609	SNP0896	2.563	2		144			0			0			0			0			0			0			0			0	79.5	16.2879	47	71.8	15.6402	58	65.1	14.1983	39			0			0			0
377	3	30.994	SNP0897	2.95	1	*	158			0			0			0			0			0			0			0			0			0			0			0			0			0			0
378	3	31.268	SNP0898	1.628	1		161			0			0			0			0			0			0			0			0			0			0			0			0			0			0
379	3	31.817	SNP0902	3.084	1	*	156			0			0			0			0			0			0			0			0			0			0			0			0			0			0
380	3	32.644	SNP0905	3.159	1	*	160			0			0			0			0			0			0			0			0			0			0			0			0			0			0
381	3	33.193	SNP0906	3.141	1	*	159			0			0			0			0			0			0			0			0			0			0			0			0			0			0
382	3	33.467	SNP0907	2.327	1		163			0			0			0			0			0			0			0			0			0			0			0			0			0			0
383	3	33.741	SNP0910	1.852	1		154			0			0			0			0			0			0			0			0			0			0			0			0			0			0
384	3	34.015	g3A156	0.497	2		158			0			0			0			0			0			0			0			0	83.2	15.9453	50	77.3	15.8485	68	78.7	14.9016	40			0			0			0
385	3	34.289	SNP0919	3.122	1	*	150			0			0			0			0			0			0			0			0			0			0			0			0			0			0
386	3	35.394	SNP0923	1.957	1		155			0			0			0			0			0			0			0			0			0			0			0			0			0			0
387	3	35.668	SNP0924	0.007	1		158			0			0			0			0			0			0			0			0			0			0			0			0			0	79.1	15.6749	62
388	3	35.942	SNP0925	0.314	1		153			0			0			0			0			0			0			0			0			0			0			0			0			0			0
389	3	36.491	SNP0926	0.657	1		157			0			0			0			0			0			0			0			0			0			0			0			0			0			0
390	3	39.591	SNP0928	0.993	1		150			0			0			0			0			0			0			0			0			0			0			0			0			0			0
391	3	40.417	g3SSH59	0.105	2		136			0			0			0			0			0			0			0			0	68.9	15.2906	45	67.3	15.6607	56	69.9	15.5658	35			0			0			0
392	3	42.084	SNP0931	0.838	1		161			0			0			0			0			0			0			0			0			0			0			0			0			0			0
393	3	42.634	SNP0932	1.748	1		155			0			0			0			0			0			0			0			0			0			0			0			0			0			0
394	3	42.908	SNP0933	0.922	1		157			0			0			0			0			0			0			0			0			0			0			0			0			0			0
395	3	43.182	SNP0934	0.401	1		165			0			0			0			0			0			0			0			0			0			0			0			0			0			0
396	3	43.731	SNP0935	1.913	1		160			0			0			0			0			0			0			0			0			0			0			0			0			0			0
397	3	44.836	SNP0936	0.003	1		160			0			0			0			0			0			0			0			0			0			0			0			0			0	80.7	15.9814	62
398	3	46.221	SNP0937	0.136	1		163			0			0			0			0			0			0			0			0			0			0			0			0			0			0
399	3	46.771	SNP0938	0.136	1		161			0			0			0			0			0			0			0			0			0			0			0			0			0			0
400	3	47.045	g3T2605	0.02	1		149			0			0			0			0			0			0			0			0			0			0			0			0			0			0
401	3	47.594	SNP0940	0.604	1		161			0			0			0			0			0			0			0			0			0			0			0			0			0			0
402	3	47.868	SNP0941	0.468	1		161			0			0			0			0			0			0			0			0			0			0			0			0			0	78	15.5276	66
403	3	48.973	SNP0942	0.473	1		160			0			0			0			0			0			0			0			0			0			0			0			0			0			0
404	3	49.8	SNP0943	0.63	1		161			0			0			0			0			0			0			0			0			0			0			0			0			0			0
405	3	50.074	SNP0945	1.828	2		140			0			0			0			0			0			0			0			0	64.1	14.3144	41	71.2	15.2619	63	76.5	17.2259	36			0			0			0
406	3	50.623	SNP0946	0.112	1		164			0			0			0			0			0			0			0			0			0			0			0			0			0	81.1	15.9717	72
407	3	51.172	g3A235	0.015	2		157			0			0			0			0			0			0			0			0	78.4	15.0698	41	79	16.1744	63	79.5	15.6174	53			0			0			0
408	3	52.839	SNP0949	1.485	1		158			0			0			0			0			0			0			0			0			0			0			0			0			0			0
409	3	53.389	SNP0950	2.878	1	*	160			0			0			0			0			0			0			0			0			0			0			0			0			0			0
410	3	53.938	SNP0955	0.707	2		136			0			0			0			0			0			0			0			0	64	16.1294	29	70.8	16.0119	78	66.7	15.4254	29			0			0			0
411	3	54.488	SNP0957	0.897	1		153			0			0			0			0			0			0			0			0			0			0			0			0			0			0
412	3	54.762	SNP0961	2.878	1	*	153			0			0			0			0			0			0			0			0			0			0			0			0			0			0
413	3	56.147	SNP0963	0.415	1		161			0			0			0			0			0			0			0			0			0			0			0			0			0	78.3	15.749	70
414	3	56.421	SNP0968	3.53	1	*	158			0			0			0			0			0			0			0			0			0			0			0			0			0			0
415	3	56.97	SNP0969	2.356	2		141			0			0			0			0			0			0			0			0	68	16.0309	36	67	15.7415	60	78.7	17.3801	45			0			0			0
416	3	57.244	g3SSH31.L2	1.066	2		158			0			0			0			0			0			0			0			0	84.8	16.2558	52	77.4	15.6403	73	75.8	14.6659	33			0			0			0
417	3	57.518	SNP0972	3.896	1	**	159			0			0			0			0			0			0			0			0			0			0			0			0			0			0
418	3	57.792	SNP0973	2.793	1	*	160			0			0			0			0			0			0			0			0			0			0			0			0			0			0
419	3	57.792	SNP0974	2.754	1	*	163			0			0			0			0			0			0			0			0			0			0			0			0			0			0
420	3	58.342	SNP0978	5.988	1	**	161			0			0			0			0			0			0			0			0			0			0			0			0			0			0
421	3	58.616	SNP0979	4.508	1	**	162			0			0			0			0			0			0			0			0			0			0			0			0			0			0
422	3	59.442	g3A312	1.777	2		158			0			0			0			0			0			0			0			0	78.2	16.2843	36	83.6	15.9405	84	71.8	14.3628	38			0			0			0
423	3	60.827	SNP0985	0.722	1		161			0			0			0			0			0			0			0			0			0			0			0			0			0	78	15.4051	85
424	3	66.308	SNP0986	3.18	1	*	161			0			0			0			0			0			0			0			0			0			0			0			0			0			0
425	3	66.582	SNP1001	3.157	1	*	163			0			0			0			0			0			0			0			0			0			0			0			0			0			0
426	3	66.856	g3SSH108	0.441	1		158			0			0			0			0			0			0			0			0			0			0			0			0			0			0
427	3	67.961	SNP1044	2.133	1		163			0			0			0			0			0			0			0			0			0			0			0			0			0			0
428	3	68.235	SNP1045	3.046	1	*	165			0			0			0			0			0			0			0			0			0			0			0			0			0			0
429	3	68.784	SNP1049	0.002	1		159			0			0			0			0			0			0			0			0			0			0			0			0			0	79.8	15.9207	80
430	3	69.058	SNP1050	2.312	2		146			0			0			0			0			0			0			0			0	70.8	16.0569	42	79.7	16.3324	60	67.6	14.2901	44			0			0			0
431	3	70.163	SNP1051	5.357	1	**	156			0			0			0			0			0			0			0			0			0			0			0			0			0			0
432	3	71.268	SNP1054	6.31	1	**	152			0			0			0			0			0			0			0			0			0			0			0			0			0			0
433	3	71.818	SNP1056	4.07	1	**	159			0			0			0			0			0			0			0			0			0			0			0			0			0			0
434	3	72.092	SNP1058	2.467	1		158			0			0			0			0			0			0			0			0			0			0			0			0			0			0
435	3	72.366	SNP1060	1.862	1		165			0			0			0			0			0			0			0			0			0			0			0			0			0			0
436	3	73.192	SNP1065	0	1		163			0			0			0			0			0			0			0			0			0			0			0			0			0	82	15.851	70
437	3	73.466	SNP1066	3.289	2		148			0			0			0			0			0			0			0			0	79.3	16.178	46	75.8	16.1229	80	59.7	12.6371	22			0			0			0
438	3	73.74	SNP1067	2.282	1		166			0			0			0			0			0			0			0			0			0			0			0			0			0			0
439	3	74.845	SNP1069	1.201	1		165			0			0			0			0			0			0			0			0			0			0			0			0			0			0
440	3	75.119	SNP1070	1.084	1		156			0			0			0			0			0			0			0			0			0			0			0			0			0			0
441	3	75.393	SNP1071	2.309	1		161			0			0			0			0			0			0			0			0			0			0			0			0			0			0
442	3	75.943	SNP1072	1.218	1		155			0			0			0			0			0			0			0			0			0			0			0			0			0			0
443	3	76.769	SNP1076	0.755	1		154			0			0			0			0			0			0			0			0			0			0			0			0			0			0
444	3	78.154	SNP1079	0	1		164			0			0			0			0			0			0			0			0			0			0			0			0			0	82.6	16.135	73
445	3	78.428	g3A2707	0.008	2		158			0			0			0			0			0			0			0			0	79.8	16.4253	41	79.6	15.3662	77	79	15.3597	40			0			0			0
446	3	78.702	SNP1091	0	1		158			0			0			0			0			0			0			0			0			0			0			0			0			0	79.5	16.1717	75
447	3	78.976	SNP1093	2.355	2		138			0			0			0			0			0			0			0			0	65.5	14.6799	42	75.1	17.0838	64	63.6	14.1254	32			0			0			0
448	3	79.25	SNP1094	2.205	1		156			0			0			0			0			0			0			0			0			0			0			0			0			0			0
449	3	79.524	SNP1095	0.004	1		159			0			0			0			0			0			0			0			0			0			0			0			0			0	79.7	16.038	71
450	3	80.074	SNP1097	0.563	2		143			0			0			0			0			0			0			0			0	73.2	15.839	37	73.8	16.1611	67	67.8	14.1581	39			0			0			0
451	3	80.348	g3TAs2264	0.233	2		157			0			0			0			0			0			0			0			0	78.6	15.5914	43	80.4	16.1328	82	75.9	14.7266	32			0			0			0
452	3	81.453	SNP1100	3.633	1	*	158			0			0			0			0			0			0			0			0			0			0			0			0			0			0
453	3	81.727	SNP1102	2.511	1		164			0			0			0			0			0			0			0			0			0			0			0			0			0			0
454	3	82.001	SNP1105	0.121	1		155			0			0			0			0			0			0			0			0			0			0			0			0			0	79.3	16.0686	73
455	3	82.55	SNP1107	0.288	2		138			0			0			0			0			0			0			0			0	69.3	15.8888	48	67.5	14.7736	48	72	16.4734	42			0			0			0
456	3	82.824	SNP1109	0.005	1		160			0			0			0			0			0			0			0			0			0			0			0			0			0	80.2	15.8781	73
457	3	83.098	SNP1110	1.903	1		163			0			0			0			0			0			0			0			0			0			0			0			0			0			0
458	3	83.372	SNP1111	0.079	1		161			0			0			0			0			0			0			0			0			0			0			0			0			0	82.1	15.9085	79
459	3	84.198	SNP1112	1.519	1		167			0			0			0			0			0			0			0			0			0			0			0			0			0			0
460	3	85.865	SNP1115	0.752	1		165			0			0			0			0			0			0			0			0			0			0			0			0			0			0
461	3	88.1	SNP1116	0.36	1		164			0			0			0			0			0			0			0			0			0			0			0			0			0			0
462	3	88.65	SNP1117	1.558	2		144			0			0			0			0			0			0			0			0	72.5	16.0002	41	76.1	16.8383	69	65.2	14.0138	34			0			0			0
463	3	90.317	SNP1118	0.192	1		159			0			0			0			0			0			0			0			0			0			0			0			0			0	78.4	15.4607	77
464	3	91.143	SNP1119	0.482	1		161			0			0			0			0			0			0			0			0			0			0			0			0			0	78.3	15.3892	76
465	3	93.665	SNP1120	0.014	1		157			0			0			0			0			0			0			0			0			0			0			0			0			0			0
466	3	94.214	SNP1121	0.02	1		163			0			0			0			0			0			0			0			0			0			0			0			0			0			0
467	3	95.04	SNP1122	0.313	1		161			0			0			0			0			0			0			0			0			0			0			0			0			0			0
468	3	95.59	SNP1124	3.793	1	*	159			0			0			0			0			0			0			0			0			0			0			0			0			0	72.4	14.8243	74
469	3	96.975	SNP1125	0.133	1		162			0			0			0			0			0			0			0			0			0			0			0			0			0			0
470	3	97.249	SNP1127	0.187	1		155			0			0			0			0			0			0			0			0			0			0			0			0			0			0
471	3	97.523	SNP1129	0	1		160			0			0			0			0			0			0			0			0			0			0			0			0			0			0
472	3	98.908	SNP1131	3.73	1	*	158			0			0			0			0			0			0			0			0			0			0			0			0			0	72.2	14.8291	76
473	3	99.735	SNP1132	0.497	1		156			0			0			0			0			0			0			0			0			0			0			0			0			0			0
474	3	100.009	SNP1133	0.507	1		161			0			0			0			0			0			0			0			0			0			0			0			0			0			0
475	3	100.283	SNP1134	1.101	1		159			0			0			0			0			0			0			0			0			0			0			0			0			0			0
476	3	101.109	SNP1135	0.203	1		155			0			0			0			0			0			0			0			0			0			0			0			0			0			0
477	3	101.935	SNP1136	0.266	1		156			0			0			0			0			0			0			0			0			0			0			0			0			0			0
478	3	103.04	g17SSH82	1.787	1		157			0			0			0			0			0			0			0			0			0			0			0			0			0	72.8	14.5662	60
479	3	103.314	SNP1138	3.797	2		145			0			0			0			0			0			0			0			0	63.1	13.8565	29	71.8	15.4689	77	82.8	17.4562	39			0			0			0
480	3	103.588	SNP1139	0.034	1		157			0			0			0			0			0			0			0			0			0			0			0			0			0			0
481	3	103.862	SNP1142	0.001	1		161			0			0			0			0			0			0			0			0			0			0			0			0			0			0
482	3	104.136	SNP1143	1.899	2		143			0			0			0			0			0			0			0			0	64.5	14.5167	38	73.3	16.4533	68	77.2	16.3217	37			0			0			0
483	3	104.686	SNP1144	0.979	2		138			0			0			0			0			0			0			0			0	66.9	15.661	35	67.8	16.0009	66	75	17.5017	37			0			0			0
484	3	105.235	SNP1145	1.326	1		156			0			0			0			0			0			0			0			0			0			0			0			0			0			0
485	3	105.509	SNP1146	5.99	2	*	152			0			0			0			0			0			0			0			0	71.3	14.8481	39	69.2	14.5347	59	88.2	17.9268	54			0			0			0
486	3	106.059	SNP1148	6.103	1	**	160			0			0			0			0			0			0			0			0			0			0			0			0			0	70.9	14.0578	75
487	3	106.333	SNP1149	0.667	1		159			0			0			0			0			0			0			0			0			0			0			0			0			0			0
488	3	106.607	SNP1153	0.228	1		158			0			0			0			0			0			0			0			0			0			0			0			0			0			0
489	3	106.881	SNP1154	6.207	1	**	154			0			0			0			0			0			0			0			0			0			0			0			0			0	68.1	14.155	73
490	3	107.155	SNP1155	5.974	1	**	157			0			0			0			0			0			0			0			0			0			0			0			0			0	69.2	14.179	71
491	3	107.429	SNP1159	0.158	1		157			0			0			0			0			0			0			0			0			0			0			0			0			0			0
492	3	107.978	SNP1162	0.903	1		157			0			0			0			0			0			0			0			0			0			0			0			0			0			0
493	3	108.252	g3SSH113	3.079	2		158			0			0			0			0			0			0			0			0	73.7	14.6317	37	76.1	15.1107	73	89.1	17.2201	48			0			0			0
494	3	109.078	SNP1164	0.549	1		154			0			0			0			0			0			0			0			0			0			0			0			0			0			0
495	3	109.905	SNP1166	2.052	1		156			0			0			0			0			0			0			0			0			0			0			0			0			0			0
496	3	110.454	SNP1170	5.487	1	**	160			0			0			0			0			0			0			0			0			0			0			0			0			0	70.8	14.1302	70
497	3	110.728	SNP1175	5.803	1	**	160			0			0			0			0			0			0			0			0			0			0			0			0			0	71.2	14.0728	76
498	3	111.002	SNP1177	8.036	2	**	143			0			0			0			0			0			0			0			0	59.2	13.2486	35	69.1	15.2535	58	84.3	18.0686	50			0			0			0
499	3	112.107	g3A2749	1.818	2		157			0			0			0			0			0			0			0			0	74.2	14.7866	38	76.8	15.2098	72	86.3	16.8723	47			0			0			0
500	3	112.381	SNP1179	0.004	1		162			0			0			0			0			0			0			0			0			0			0			0			0			0			0
501	3	112.655	SNP1180	0.003	1		162			0			0			0			0			0			0			0			0			0			0			0			0			0			0
502	3	113.76	SNP1185	3.06	1	*	157			0			0			0			0			0			0			0			0			0			0			0			0			0	72.4	14.6152	76
503	3	114.034	SNP1187	0.167	1		163			0			0			0			0			0			0			0			0			0			0			0			0			0			0
504	3	114.584	SNP1188	0.103	1		153			0			0			0			0			0			0			0			0			0			0			0			0			0			0
505	3	115.41	SNP1193	3.941	2		137			0			0			0			0			0			0			0			0	63.6	15.1482	31	65	14.5965	64	79.1	17.3092	42			0			0			0
506	3	115.684	SNP1196	0.544	1		157			0			0			0			0			0			0			0			0			0			0			0			0			0			0
507	3	116.234	SNP1197	5.287	2	*	156			0			0			0			0			0			0			0			0	70.3	14.5326	37	74.6	15.4266	72	90.9	17.3939	47			0			0			0
508	4	0	SNP1203	0.156	1		155			0			0			0			0			0			0			0			0			0			0			0			0			0	76.7	15.5137	83
509	4	0.274	SNP1204	0.433	1		159			0			0			0			0			0			0			0			0			0			0			0			0			0	77.7	15.3904	82
510	4	0.548	SNP1205	3.233	2		139			0			0			0			0			0			0			0			0	79.3	18.134	39	64.3	14.6079	55	69	15.406	45			0			0			0
511	4	0.822	SNP1213	4.776	1	**	158			0			0			0			0			0			0			0			0			0			0			0			0			0			0
512	4	1.096	SNP1214	4.297	1	**	157			0			0			0			0			0			0			0			0			0			0			0			0			0			0
513	4	1.37	SNP1216	4.592	1	**	160			0			0			0			0			0			0			0			0			0			0			0			0			0			0
514	4	2.196	SNP1217	2.648	1		162			0			0			0			0			0			0			0			0			0			0			0			0			0			0
515	4	2.746	SNP1221	4.625	1	**	164			0			0			0			0			0			0			0			0			0			0			0			0			0			0
516	4	3.295	SNP1222	0.707	1		163			0			0			0			0			0			0			0			0			0			0			0			0			0	79.1	15.1338	86
517	4	3.569	SNP1223	2.918	1	*	162			0			0			0			0			0			0			0			0			0			0			0			0			0			0
518	4	4.119	SNP1224	3.271	2		139			0			0			0			0			0			0			0			0	78.6	18.3872	39	69.6	15.8333	60	62.2	14.6878	40			0			0			0
519	4	4.393	SNP1226	0.801	1		167			0			0			0			0			0			0			0			0			0			0			0			0			0	80.9	15.07	89
520	4	4.667	SNP1227	4.769	1	**	160			0			0			0			0			0			0			0			0			0			0			0			0			0			0
521	4	5.216	SNP1228	6.529	1	**	159			0			0			0			0			0			0			0			0			0			0			0			0			0			0
522	4	6.043	SNP1229	6.027	1	**	167			0			0			0			0			0			0			0			0			0			0			0			0			0			0
523	4	6.317	SNP1232	6.449	2	**	144			0			0			0			0			0			0			0			0	86.7	19.1646	37	70.4	15.1268	64	63.5	14.1253	43			0			0			0
524	4	6.59	g4M214	2.715	2		155			0			0			0			0			0			0			0			0	66.8	13.4693	33	80.2	16.2688	83	82.8	15.9228	39			0			0			0
525	4	7.14	SNP1235	6.59	1	**	156			0			0			0			0			0			0			0			0			0			0			0			0			0			0
526	4	7.689	SNP1237	8.91	1	****	158			0			0			0			0			0			0			0			0			0			0			0			0			0			0
527	4	7.963	SNP1238	1.968	1		162			0			0			0			0			0			0			0			0			0			0			0			0			0	76.6	14.5836	86
528	4	8.237	SNP1243	1.273	1		160			0			0			0			0			0			0			0			0			0			0			0			0			0	76.9	14.7693	90
529	4	8.787	SNP1244	7.416	1	***	168			0			0			0			0			0			0			0			0			0			0			0			0			0			0
530	4	9.061	SNP1245	9.036	1	****	164			0			0			0			0			0			0			0			0			0			0			0			0			0			0
531	4	11.011	SNP1246	1.328	1		159			0			0			0			0			0			0			0			0			0			0			0			0			0	76.2	14.8702	87
532	4	11.837	SNP1247	0.982	1		165			0			0			0			0			0			0			0			0			0			0			0			0			0	79.4	14.8089	85
533	4	12.664	SNP1248	5.7	1	**	159			0			0			0			0			0			0			0			0			0			0			0			0			0			0
534	4	13.213	g4A2404	0.397	1		75			0			0			0			0			0			0			0			0			0			0			0			0			0			0
535	4	14.318	SNP1251	4.82	1	**	159			0			0			0			0			0			0			0			0			0			0			0			0			0			0
536	4	14.868	SNP1252	5.381	1	**	158			0			0			0			0			0			0			0			0			0			0			0			0			0			0
537	4	15.142	SNP1253	5.934	1	**	159			0			0			0			0			0			0			0			0			0			0			0			0			0			0
538	4	15.691	SNP1254	1.936	1		163			0			0			0			0			0			0			0			0			0			0			0			0			0	76.7	14.5998	79
539	4	17.076	SNP1255	7.692	1	***	158			0			0			0			0			0			0			0			0			0			0			0			0			0			0
540	4	18.181	SNP1257	8.084	1	****	158			0			0			0			0			0			0			0			0			0			0			0			0			0			0
541	4	18.455	SNP1258	3.361	2		149			0			0			0			0			0			0			0			0	77.3	15.6873	42	80	17.4673	66	64.6	14.0248	41			0			0			0
542	4	18.729	SNP1259	6.058	2	**	136			0			0			0			0			0			0			0			0	71	15.6145	40	74.8	17.2	61	54.6	13.4024	35			0			0			0
543	4	19.556	SNP1260	8.046	1	****	165			0			0			0			0			0			0			0			0			0			0			0			0			0			0
544	4	19.83	SNP1261	8.005	1	****	160			0			0			0			0			0			0			0			0			0			0			0			0			0			0
545	4	20.379	SNP1263	5.719	1	**	158			0			0			0			0			0			0			0			0			0			0			0			0			0			0
546	4	20.929	SNP1265	4.501	2		154			0			0			0			0			0			0			0			0	64.2	13.3475	36	79.9	16.0182	77	84.7	17.4073	41			0			0			0
547	4	22.034	SNP1268	5.356	1	**	159			0			0			0			0			0			0			0			0			0			0			0			0			0			0
548	4	22.583	SNP1269	5.721	1	**	163			0			0			0			0			0			0			0			0			0			0			0			0			0			0
549	4	22.857	SNP1270	1.626	1		159			0			0			0			0			0			0			0			0			0			0			0			0			0	75.2	14.751	77
550	4	24.524	SNP1272	5.189	1	**	166			0			0			0			0			0			0			0			0			0			0			0			0			0			0
551	4	24.798	SNP1273	1.083	2		144			0			0			0			0			0			0			0			0	78	16.8114	37	72.1	16.207	67	68.1	14.5889	40			0			0			0
552	4	25.624	g4A2706.L1	2.684	2		110			0			0			0			0			0			0			0			0	63.3	18.1239	27	54.8	14.6602	55	49.4	13.9066	28			0			0			0
553	4	26.174	g4SSH111	5.971	2	*	158			0			0			0			0			0			0			0			0	93	18.63	39	78.5	15.2942	82	67.5	13.2521	37			0			0			0
554	4	28.984	SNP1276	3.481	1	*	166			0			0			0			0			0			0			0			0			0			0			0			0			0			0
555	4	29.257	g4SSH35	2.056	1		140			0			0			0			0			0			0			0			0			0			0			0			0			0			0
556	4	33.237	SNP1279	4.969	1	**	162			0			0			0			0			0			0			0			0			0			0			0			0			0			0
557	4	34.904	SNP1280	4.067	1	**	164			0			0			0			0			0			0			0			0			0			0			0			0			0			0
558	4	35.453	SNP1281	4.087	1	**	162			0			0			0			0			0			0			0			0			0			0			0			0			0			0
559	4	35.727	SNP1287	3.063	1	*	159			0			0			0			0			0			0			0			0			0			0			0			0			0			0
560	4	36.001	SNP1288	2.945	1	*	163			0			0			0			0			0			0			0			0			0			0			0			0			0			0
561	4	36.828	SNP1290	4.761	1	**	157			0			0			0			0			0			0			0			0			0			0			0			0			0			0
562	4	37.102	SNP1291	5.095	1	**	157			0			0			0			0			0			0			0			0			0			0			0			0			0			0
563	4	37.651	SNP1293	6.401	1	**	153			0			0			0			0			0			0			0			0			0			0			0			0			0			0
564	4	37.925	SNP1294	5.81	1	**	152			0			0			0			0			0			0			0			0			0			0			0			0			0			0
565	4	38.199	SNP1295	5.4	1	**	154			0			0			0			0			0			0			0			0			0			0			0			0			0			0
566	4	38.473	SNP1296	6.075	1	**	141			0			0			0			0			0			0			0			0			0			0			0			0			0			0
567	4	39.022	SNP1297	4.237	1	**	151			0			0			0			0			0			0			0			0			0			0			0			0			0			0
568	4	39.572	SNP1298	2.543	1		149			0			0			0			0			0			0			0			0			0			0			0			0			0	70.2	14.4288	86
569	4	40.677	SNP1299	0.981	1		151			0			0			0			0			0			0			0			0			0			0			0			0			0	73	15.0426	87
570	4	40.951	SNP1300	2.428	2		148			0			0			0			0			0			0			0			0	66.4	14.0962	36	74.6	15.3454	74	81.9	18.057	38			0			0			0
571	4	42.618	SNP1301	6.641	1	***	153			0			0			0			0			0			0			0			0			0			0			0			0			0			0
572	4	42.892	SNP1302	5.949	1	**	159			0			0			0			0			0			0			0			0			0			0			0			0			0			0
573	4	43.166	SNP1305	0.915	1		152			0			0			0			0			0			0			0			0			0			0			0			0			0	73.4	14.556	83
574	4	43.992	SNP1306	4.49	1	**	159			0			0			0			0			0			0			0			0			0			0			0			0			0			0
575	4	44.266	SNP1308	5.717	2	*	153			0			0			0			0			0			0			0			0	74	14.1569	37	69.6	13.9833	66	89	18.2906	50			0			0			0
576	4	45.371	SNP1310	0.006	1		157			0			0			0			0			0			0			0			0			0			0			0			0			0	78.8	15.509	93
577	4	47.321	SNP1311	3.815	1	*	159			0			0			0			0			0			0			0			0			0			0			0			0			0			0
578	4	47.871	SNP1312	2.222	1		163			0			0			0			0			0			0			0			0			0			0			0			0			0			0
579	4	48.145	g4T2091	3.851	2		140			0			0			0			0			0			0			0			0	61.3	13.8162	32	77.5	17.4743	64	67	14.712	44			0			0			0
580	4	50.095	SNP1314	2.234	1		161			0			0			0			0			0			0			0			0			0			0			0			0			0			0
581	4	50.644	SNP1317	1.136	1		166			0			0			0			0			0			0			0			0			0			0			0			0			0			0
582	4	50.918	SNP1318	1.158	1		166			0			0			0			0			0			0			0			0			0			0			0			0			0			0
583	4	51.192	SNP1320	0.095	1		158			0			0			0			0			0			0			0			0			0			0			0			0			0	78.5	15.1687	90
584	4	51.466	SNP1329	0.363	1		161			0			0			0			0			0			0			0			0			0			0			0			0			0	79	14.8847	90
585	4	51.74	g4A135	3.192	2		158			0			0			0			0			0			0			0			0	82.9	15.6427	36	73.8	14.4978	85	89.2	18.2588	37			0			0			0
586	4	52.014	SNP1361	1.153	1		164			0			0			0			0			0			0			0			0			0			0			0			0			0	78.9	14.9804	91
587	4	53.119	SNP1364	0.508	1		161			0			0			0			0			0			0			0			0			0			0			0			0			0			0
588	4	53.393	SNP1367	1.66	2		141			0			0			0			0			0			0			0			0	72.8	16.3631	33	75.1	16.4139	57	65.2	14.2124	51			0			0			0
589	4	53.667	SNP1368	0.277	2		149			0			0			0			0			0			0			0			0	74.2	16.0293	37	77.1	16.905	64	72.9	15.511	48			0			0			0
590	4	54.493	SNP1369	1.198	1		161			0			0			0			0			0			0			0			0			0			0			0			0			0	77.5	14.7055	91
591	4	54.767	SNP1373	0.152	1		157			0			0			0			0			0			0			0			0			0			0			0			0			0			0
592	4	55.041	SNP1374	1.29	1		155			0			0			0			0			0			0			0			0			0			0			0			0			0			0
593	4	55.315	SNP1376	0.548	1		164			0			0			0			0			0			0			0			0			0			0			0			0			0			0
594	4	55.865	SNP1377	0.528	1		167			0			0			0			0			0			0			0			0			0			0			0			0			0			0
595	4	56.139	g4A2416	2.551	2		157			0			0			0			0			0			0			0			0	72.2	14.2364	49	84.6	16.672	80	74.8	15.1715	28			0			0			0
596	4	57.244	SNP1385	0.365	1		164			0			0			0			0			0			0			0			0			0			0			0			0			0			0
597	4	57.518	SNP1386	0.891	1		160			0			0			0			0			0			0			0			0			0			0			0			0			0			0
598	4	58.067	SNP1387	0.595	1		156			0			0			0			0			0			0			0			0			0			0			0			0			0			0
599	4	58.894	SNP1388	0.463	1		161			0			0			0			0			0			0			0			0			0			0			0			0			0	78.9	14.7756	95
600	4	59.72	SNP1389	0.546	1		161			0			0			0			0			0			0			0			0			0			0			0			0			0	78.6	14.8552	90
601	4	60.27	SNP1390	0.069	1		164			0			0			0			0			0			0			0			0			0			0			0			0			0			0
602	4	60.544	SNP1391	0.325	1		162			0			0			0			0			0			0			0			0			0			0			0			0			0	79.7	14.8471	94
603	4	61.37	SNP1392	0.463	2		145			0			0			0			0			0			0			0			0	75.2	16.4133	39	74.4	15.488	56	69.8	15.0253	50			0			0			0
604	4	61.644	SNP1395	0.234	1		158			0			0			0			0			0			0			0			0			0			0			0			0			0	77.9	14.9863	87
605	4	62.47	SNP1396	0.2	1		161			0			0			0			0			0			0			0			0			0			0			0			0			0			0
606	4	62.744	SNP1398	0.037	1		161			0			0			0			0			0			0			0			0			0			0			0			0			0			0
607	4	63.018	SNP1399	0.253	1		156			0			0			0			0			0			0			0			0			0			0			0			0			0	76.8	14.7809	83
608	4	63.292	SNP1401	1.468	1		156			0			0			0			0			0			0			0			0			0			0			0			0			0	74.6	15.0388	87
609	4	63.566	SNP1404	0.091	1		159			0			0			0			0			0			0			0			0			0			0			0			0			0			0
610	4	64.116	SNP1405	1.204	1		160			0			0			0			0			0			0			0			0			0			0			0			0			0	76.4	14.7162	79
611	4	64.39	g4A107	0.778	2		158			0			0			0			0			0			0			0			0	84.6	16.5058	34	79.7	15.7371	77	75.5	14.8525	47			0			0			0
612	4	66.057	SNP1407	0.564	1		160			0			0			0			0			0			0			0			0			0			0			0			0			0			0
613	4	66.331	SNP1408	0.368	1		158			0			0			0			0			0			0			0			0			0			0			0			0			0			0
614	4	66.605	SNP1409	0.674	1		162			0			0			0			0			0			0			0			0			0			0			0			0			0			0
615	4	67.99	SNP1410	1.477	1		156			0			0			0			0			0			0			0			0			0			0			0			0			0	74.5	14.8468	85
616	4	68.816	SNP1411	0.533	1		157			0			0			0			0			0			0			0			0			0			0			0			0			0			0
617	4	69.643	SNP1412	0.05	1		162			0			0			0			0			0			0			0			0			0			0			0			0			0			0
618	4	69.917	SNP1413	1.785	1		155			0			0			0			0			0			0			0			0			0			0			0			0			0	73.6	14.9524	84
619	4	70.466	SNP1414	3.842	1	**	163			0			0			0			0			0			0			0			0			0			0			0			0			0	75.1	14.3502	85
620	4	71.016	SNP1415	2.248	2		136			0			0			0			0			0			0			0			0	61.2	14.5711	44	72.2	16.3029	60	71.6	17.4502	32			0			0			0
621	4	72.401	SNP1418	0.012	1		155			0			0			0			0			0			0			0			0			0			0			0			0			0			0
622	4	72.95	SNP1420	0.089	1		160			0			0			0			0			0			0			0			0			0			0			0			0			0			0
623	4	73.224	SNP1423	0.005	1		162			0			0			0			0			0			0			0			0			0			0			0			0			0			0
624	4	73.498	SNP1426	0.173	1		156			0			0			0			0			0			0			0			0			0			0			0			0			0			0
625	4	74.325	SNP1427	0.011	1		156			0			0			0			0			0			0			0			0			0			0			0			0			0			0
626	4	74.598	SNP1428	0.279	1		156			0			0			0			0			0			0			0			0			0			0			0			0			0			0
627	4	74.872	SNP1432	1.414	1		163			0			0			0			0			0			0			0			0			0			0			0			0			0	77.8	14.9199	85
628	4	76.539	SNP1436	0.141	1		162			0			0			0			0			0			0			0			0			0			0			0			0			0			0
629	4	76.813	SNP1437	0.016	1		156			0			0			0			0			0			0			0			0			0			0			0			0			0			0
630	4	77.087	SNP1440	1.057	2		151			0			0			0			0			0			0			0			0	74.8	15.7634	49	73.4	15.1465	66	82.4	17.1946	36			0			0			0
631	4	77.361	SNP1441	0.56	2		140			0			0			0			0			0			0			0			0	67.2	15.3375	46	71	15.3024	56	73.8	16.8754	38			0			0			0
632	4	78.188	SNP1445	6.116	1	**	157			0			0			0			0			0			0			0			0			0			0			0			0			0	70.7	14.4358	85
633	4	78.737	SNP1446	7.611	1	***	161			0			0			0			0			0			0			0			0			0			0			0			0			0	72.1	14.4129	91
634	4	79.564	SNP1447	3.139	2		148			0			0			0			0			0			0			0			0	65	13.6387	36	75.1	16.1957	77	83	17.6241	35			0			0			0
635	4	81.23	SNP1448	0.258	1		161			0			0			0			0			0			0			0			0			0			0			0			0			0			0
636	4	81.78	SNP1451	10.298	1	****	158			0			0			0			0			0			0			0			0			0			0			0			0			0	69.9	14.069	94
637	4	82.054	SNP1452	6.038	2	**	151			0			0			0			0			0			0			0			0	66.3	13.4167	38	73.8	15.6413	75	90.1	18.1464	38			0			0			0
638	4	82.603	SNP1453	0.002	1		160			0			0			0			0			0			0			0			0			0			0			0			0			0			0
639	4	83.153	SNP1454	0.042	1		163			0			0			0			0			0			0			0			0			0			0			0			0			0			0
640	4	83.427	SNP1455	3.094	2		143			0			0			0			0			0			0			0			0	66.3	15.4422	41	69.8	15.4246	64	81.8	18.3095	38			0			0			0
641	4	84.812	SNP1458	9.17	1	****	163			0			0			0			0			0			0			0			0			0			0			0			0			0	71.4	14.1876	86
642	4	85.638	SNP1463	0.009	1		162			0			0			0			0			0			0			0			0			0			0			0			0			0			0
643	4	86.188	g4A385	3.445	2		142			0			0			0			0			0			0			0			0	61.3	14.4138	38	73.6	16.0047	65	78	16.5138	39			0			0			0
644	4	86.462	SNP1465	1.621	2		140			0			0			0			0			0			0			0			0	63.6	14.7553	38	71.9	15.8251	60	74.7	16.4433	42			0			0			0
645	4	89.853	SNP1466	0.172	1		162			0			0			0			0			0			0			0			0			0			0			0			0			0			0
646	4	90.402	SNP1467	5.159	1	**	168			0			0			0			0			0			0			0			0			0			0			0			0			0	76.7	14.4107	91
647	4	90.676	g4A2365	0.891	2		129			0			0			0			0			0			0			0			0	69.2	16.041	33	65.2	14.9237	64	60.4	14.76	32			0			0			0
648	4	91.781	SNP1469	0.89	1		162			0			0			0			0			0			0			0			0			0			0			0			0			0			0
649	4	92.055	SNP1470	0.016	1		163			0			0			0			0			0			0			0			0			0			0			0			0			0			0
650	4	92.329	SNP1472	3.844	2		142			0			0			0			0			0			0			0			0	65.8	15.1488	40	69	15.0117	68	83.3	17.9461	34			0			0			0
651	4	93.156	SNP1475	8.322	1	****	164			0			0			0			0			0			0			0			0			0			0			0			0			0	72.8	14.3314	90
652	4	93.43	SNP1476	9.746	1	****	158			0			0			0			0			0			0			0			0			0			0			0			0			0	69.6	14.3649	90
653	4	93.704	SNP1477	0.002	1		164			0			0			0			0			0			0			0			0			0			0			0			0			0			0
654	4	93.978	SNP1479	0	1		166			0			0			0			0			0			0			0			0			0			0			0			0			0			0
655	4	94.527	SNP1481	0.027	1		164			0			0			0			0			0			0			0			0			0			0			0			0			0			0
656	4	94.801	SNP1483	0.045	1		162			0			0			0			0			0			0			0			0			0			0			0			0			0			0
657	4	95.075	SNP1490	5.031	2	*	147			0			0			0			0			0			0			0			0	67.8	15.234	48	70.1	14.7893	57	86.4	18.0889	42			0			0			0
658	4	95.349	SNP1491	0.056	1		160			0			0			0			0			0			0			0			0			0			0			0			0			0			0
659	4	95.623	SNP1494	1.836	2		140			0			0			0			0			0			0			0			0	67.5	15.8717	34	67.9	14.8438	70	78.4	17.113	36			0			0			0
660	4	95.897	g4T93	2.967	2		158			0			0			0			0			0			0			0			0	70.5	13.5027	44	80.7	16.1187	78	87.9	17.2123	36			0			0			0
661	4	96.171	SNP1511	0.466	1		150			0			0			0			0			0			0			0			0			0			0			0			0			0			0
662	4	96.445	SNP1514	0.012	1		162			0			0			0			0			0			0			0			0			0			0			0			0			0			0
663	4	96.719	SNP1521	0.052	1		159			0			0			0			0			0			0			0			0			0			0			0			0			0			0
664	4	96.993	SNP1522	9.687	1	****	159			0			0			0			0			0			0			0			0			0			0			0			0			0	70.2	14.3174	91
665	4	97.542	SNP1524	0.336	2		135			0			0			0			0			0			0			0			0	67.3	15.5491	38	66.9	16.0919	70	71.9	17.3522	27			0			0			0
666	4	98.092	SNP1525	0.123	1		155			0			0			0			0			0			0			0			0			0			0			0			0			0			0
667	4	100.613	SNP1526	0.4	1		157			0			0			0			0			0			0			0			0			0			0			0			0			0			0
668	4	100.887	SNP1529	0.197	1		151			0			0			0			0			0			0			0			0			0			0			0			0			0			0
669	4	101.714	SNP1530	0.471	1		155			0			0			0			0			0			0			0			0			0			0			0			0			0			0
670	4	102.263	SNP1531	0.496	1		159			0			0			0			0			0			0			0			0			0			0			0			0			0			0
671	5	0	SNP1542	2.495	1		160			0			0			0			0			0			0			0			0			0			0			0			0			0			0
672	5	0.826	SNP1543	0.465	1		154			0			0			0			0			0			0			0			0			0			0			0			0			0	79.8	16.0552	81
673	5	1.1	SNP1551	3.354	2		146			0			0			0			0			0			0			0			0	67.7	15.1326	41	79.9	16.6089	73	66.3	14.4115	32			0			0			0
674	5	1.374	SNP1553	2.246	1		159			0			0			0			0			0			0			0			0			0			0			0			0			0			0
675	5	2.201	SNP1555	4.198	2		140			0			0			0			0			0			0			0			0	80.3	18.0145	42	63.3	14.6309	55	70.1	15.9469	43			0			0			0
676	5	2.475	SNP1561	2.859	1	*	166			0			0			0			0			0			0			0			0			0			0			0			0			0			0
677	5	2.749	SNP1564	3.68	2		143			0			0			0			0			0			0			0			0	82	17.4981	43	66.8	14.8207	58	68.9	15.6323	42			0			0			0
678	5	3.023	g5A2723	4.219	1	**	158			0			0			0			0			0			0			0			0			0			0			0			0			0			0
679	5	3.572	SNP1578	1.707	1		155			0			0			0			0			0			0			0			0			0			0			0			0			0			0
680	5	3.846	SNP1580	0.208	1		161			0			0			0			0			0			0			0			0			0			0			0			0			0	82.7	16.1352	79
681	5	4.12	SNP1581	0.203	1		161			0			0			0			0			0			0			0			0			0			0			0			0			0	82.7	15.6727	77
682	5	4.394	SNP1584	0.6	1		163			0			0			0			0			0			0			0			0			0			0			0			0			0	85	16.0802	77
683	5	4.668	SNP1586	6.93	2	**	150			0			0			0			0			0			0			0			0	91.1	19.052	39	68.9	14.6422	69	71.8	15.4168	42			0			0			0
684	5	5.218	SNP1587	3.116	1	*	161			0			0			0			0			0			0			0			0			0			0			0			0			0			0
685	5	5.767	SNP1588	3.442	2		150			0			0			0			0			0			0			0			0	65.3	14.2087	33	81.1	16.7693	82	71.9	15.3354	35			0			0			0
686	5	7.717	SNP1591	2.397	1		157			0			0			0			0			0			0			0			0			0			0			0			0			0			0
687	5	8.544	g5T2636	4.601	1	**	156			0			0			0			0			0			0			0			0			0			0			0			0			0			0
688	5	8.818	g5A2737	3.922	1	**	157			0			0			0			0			0			0			0			0			0			0			0			0			0			0
689	5	9.644	SNP1599	1.873	1		159			0			0			0			0			0			0			0			0			0			0			0			0			0			0
690	5	10.194	SNP1600	0.055	1		158			0			0			0			0			0			0			0			0			0			0			0			0			0	80.4	15.5215	73
691	5	10.467	SNP1603	2.25	1		160			0			0			0			0			0			0			0			0			0			0			0			0			0			0
692	5	11.017	SNP1605	6.495	2	**	137			0			0			0			0			0			0			0			0	62.3	14.9526	48	64.9	14.8849	50	82.6	18.2752	39			0			0			0
693	5	11.566	SNP1606	5.977	2	*	145			0			0			0			0			0			0			0			0	66.5	14.6175	39	83.1	18.0931	60	65.3	14.4406	46			0			0			0
694	5	12.116	SNP1609	1.547	1		155			0			0			0			0			0			0			0			0			0			0			0			0			0			0
695	5	12.39	SNP1614	1.58	1		159			0			0			0			0			0			0			0			0			0			0			0			0			0			0
696	5	13.495	SNP1616	0.434	1		159			0			0			0			0			0			0			0			0			0			0			0			0			0	82.5	15.8544	75
697	5	13.769	SNP1617	0.773	2		144			0			0			0			0			0			0			0			0	75.4	15.5401	39	73.3	15.6891	74	66.9	15.5259	31			0			0			0
698	5	14.318	SNP1618	1.005	1		168			0			0			0			0			0			0			0			0			0			0			0			0			0	88.3	16.3855	84
699	5	14.868	SNP1620	0.361	1		156			0			0			0			0			0			0			0			0			0			0			0			0			0			0
700	5	15.694	SNP1624	0.167	1		162			0			0			0			0			0			0			0			0			0			0			0			0			0	83	16.1396	82
701	5	16.244	SNP1628	0.067	1		154			0			0			0			0			0			0			0			0			0			0			0			0			0	78.4	16.1277	81
702	5	17.07	SNP1629	1.185	1		160			0			0			0			0			0			0			0			0			0			0			0			0			0			0
703	5	17.344	SNP1630	0.763	1		163			0			0			0			0			0			0			0			0			0			0			0			0			0			0
704	5	17.618	SNP1632	0.565	1		160			0			0			0			0			0			0			0			0			0			0			0			0			0			0
705	5	18.445	SNP1640	0.169	1		159			0			0			0			0			0			0			0			0			0			0			0			0			0			0
706	5	18.994	SNP1641	0.254	1		154			0			0			0			0			0			0			0			0			0			0			0			0			0	79.3	16.1731	77
707	5	19.268	SNP1646	0.05	1		157			0			0			0			0			0			0			0			0			0			0			0			0			0	79.8	15.9835	78
708	5	19.542	SNP1649	0.096	2		144			0			0			0			0			0			0			0			0	71.4	15.8454	44	72.2	15.7608	59	74.1	16.1086	41			0			0			0
709	5	20.091	SNP1650	0.619	2		148			0			0			0			0			0			0			0			0	71.7	15.6344	40	73.6	15.5943	68	78.9	17.2114	40			0			0			0
710	5	21.477	SNP1652	0.32	1		164			0			0			0			0			0			0			0			0			0			0			0			0			0			0
711	5	22.582	SNP1654	0.237	1		161			0			0			0			0			0			0			0			0			0			0			0			0			0			0
712	5	22.856	SNP1657	1.151	1		159			0			0			0			0			0			0			0			0			0			0			0			0			0			0
713	5	23.129	SNP1659	0.096	2		138			0			0			0			0			0			0			0			0	67.4	15.7408	28	69.9	15.2775	73	70.2	16.1091	37			0			0			0
714	5	23.679	SNP1660	0.897	1		160			0			0			0			0			0			0			0			0			0			0			0			0			0	84	16.2793	79
715	5	23.953	SNP1661	0.018	1		157			0			0			0			0			0			0			0			0			0			0			0			0			0			0
716	5	24.227	SNP1662	0.093	1		158			0			0			0			0			0			0			0			0			0			0			0			0			0			0
717	5	24.776	SNP1663	0.074	1		152			0			0			0			0			0			0			0			0			0			0			0			0			0			0
718	5	25.05	SNP1665	1.338	2		144			0			0			0			0			0			0			0			0	69.1	15.5768	35	70.7	15.0892	72	79.2	17.1556	37			0			0			0
719	5	25.324	SNP1672	0.146	1		162			0			0			0			0			0			0			0			0			0			0			0			0			0			0
720	5	26.151	SNP1674	0.247	2		145			0			0			0			0			0			0			0			0	72.5	15.8999	39	71.6	14.9434	66	75.8	15.9436	40			0			0			0
721	5	26.7	SNP1675	1.491	1		156			0			0			0			0			0			0			0			0			0			0			0			0			0	83	16.5872	77
722	5	26.974	g5SSH112	0.354	2		149			0			0			0			0			0			0			0			0	77.3	16.2017	36	75.8	16.1367	70	71.8	14.8969	43			0			0			0
723	5	27.801	SNP1679	0.118	1		159			0			0			0			0			0			0			0			0			0			0			0			0			0			0
724	5	28.075	SNP1680	0.012	1		165			0			0			0			0			0			0			0			0			0			0			0			0			0			0
725	5	28.349	SNP1681	1.681	1		159			0			0			0			0			0			0			0			0			0			0			0			0			0	84.9	16.3912	76
726	5	28.623	SNP1683	1.488	1		160			0			0			0			0			0			0			0			0			0			0			0			0			0	85.2	16.3974	76
727	5	29.728	SNP1685	0.025	1		160			0			0			0			0			0			0			0			0			0			0			0			0			0			0
728	5	30.002	SNP1687	0	1		162			0			0			0			0			0			0			0			0			0			0			0			0			0			0
729	5	30.276	SNP1691	1.04	2		143			0			0			0			0			0			0			0			0	67.1	14.829	46	75.2	16.5866	64	72.5	15.5583	33			0			0			0
730	5	30.55	SNP1692	0.809	1		155			0			0			0			0			0			0			0			0			0			0			0			0			0	81.7	16.2282	67
731	5	30.823	SNP1693	1.468	1		162			0			0			0			0			0			0			0			0			0			0			0			0			0	86.2	16.2766	76
732	5	31.65	SNP1694	0.157	1		159			0			0			0			0			0			0			0			0			0			0			0			0			0			0
733	5	31.924	g5TAs2251	0.029	2		153			0			0			0			0			0			0			0			0	76.1	15.4527	48	77.4	15.9925	74	77.5	15.7757	31			0			0			0
734	5	33.029	SNP1696	0.647	1		167			0			0			0			0			0			0			0			0			0			0			0			0			0			0
735	5	33.578	SNP1697	0.554	1		164			0			0			0			0			0			0			0			0			0			0			0			0			0			0
736	5	34.128	SNP1698	0.075	2		153			0			0			0			0			0			0			0			0	76.6	16.2416	45	78.1	16.2348	62	75.8	16.1443	46			0			0			0
737	5	34.677	SNP1701	1.072	1		160			0			0			0			0			0			0			0			0			0			0			0			0			0			0
738	5	34.951	SNP1702	0.436	1		160			0			0			0			0			0			0			0			0			0			0			0			0			0			0
739	5	35.225	SNP1703	1.3	1		157			0			0			0			0			0			0			0			0			0			0			0			0			0	83.4	16.4633	73
740	5	35.775	SNP1705	0.592	1		156			0			0			0			0			0			0			0			0			0			0			0			0			0	81.4	16.136	76
741	5	36.049	g5TAs2270	0.006	2		147			0			0			0			0			0			0			0			0	73.9	15.7365	31	73.8	15.8313	76	74.4	15.7862	40			0			0			0
742	5	36.323	SNP1710	0.112	1		160			0			0			0			0			0			0			0			0			0			0			0			0			0			0
743	5	36.597	SNP1711	0.581	2		137			0			0			0			0			0			0			0			0	71.7	16.2101	34	66.2	15.1238	63	71.1	16.5975	40			0			0			0
744	5	37.146	SNP1712	1.825	1		156			0			0			0			0			0			0			0			0			0			0			0			0			0	83.8	16.6184	72
745	5	37.696	SNP1713	2.568	1		149			0			0			0			0			0			0			0			0			0			0			0			0			0	80.8	16.681	73
746	5	37.97	SNP1714	2.152	1		152			0			0			0			0			0			0			0			0			0			0			0			0			0	81.6	16.6216	78
747	5	38.243	SNP1715	4.783	2	*	144			0			0			0			0			0			0			0			0	80.3	17.4787	39	75.5	16.5415	61	61.4	14.2724	44			0			0			0
748	5	38.517	SNP1716	3.355	2		139			0			0			0			0			0			0			0			0	75.3	17.1181	41	72.6	16.6061	61	59.8	14.212	37			0			0			0
749	5	39.344	SNP1717	2.527	1		159			0			0			0			0			0			0			0			0			0			0			0			0			0	85.6	16.6173	83
750	5	40.17	SNP1718	0.776	1		162			0			0			0			0			0			0			0			0			0			0			0			0			0			0
751	5	40.444	SNP1720	0.789	1		160			0			0			0			0			0			0			0			0			0			0			0			0			0			0
752	5	40.994	SNP1721	0.874	1		158			0			0			0			0			0			0			0			0			0			0			0			0			0			0
753	5	41.268	SNP1722	1.233	1		157			0			0			0			0			0			0			0			0			0			0			0			0			0	82.9	16.2516	82
754	5	41.542	SNP1724	0.744	1		162			0			0			0			0			0			0			0			0			0			0			0			0			0			0
755	5	41.816	SNP1726	1.027	1		161			0			0			0			0			0			0			0			0			0			0			0			0			0			0
756	5	42.09	SNP1727	1.846	1		154			0			0			0			0			0			0			0			0			0			0			0			0			0	82.3	16.1776	78
757	5	42.639	SNP1729	4.572	1	**	160			0			0			0			0			0			0			0			0			0			0			0			0			0	88.2	16.6629	81
758	5	42.913	SNP1730	0.466	1		157			0			0			0			0			0			0			0			0			0			0			0			0			0			0
759	5	43.463	SNP1733	2.77	1	*	157			0			0			0			0			0			0			0			0			0			0			0			0			0	85.2	16.3685	77
760	5	43.737	SNP1735	4.033	1	**	159			0			0			0			0			0			0			0			0			0			0			0			0			0	87.4	16.5191	79
761	5	44.563	SNP1736	0.254	1		149			0			0			0			0			0			0			0			0			0			0			0			0			0			0
762	5	44.837	SNP1739	1.016	1		159			0			0			0			0			0			0			0			0			0			0			0			0			0			0
763	5	45.111	SNP1741	0.966	1		157			0			0			0			0			0			0			0			0			0			0			0			0			0			0
764	5	45.385	SNP1744	1.55	2		143			0			0			0			0			0			0			0			0	77.8	16.3074	44	71.2	15.3538	60	66.6	14.8625	39			0			0			0
765	5	45.659	SNP1747	1.345	1		162			0			0			0			0			0			0			0			0			0			0			0			0			0			0
766	5	45.933	SNP1748	3.817	2		137			0			0			0			0			0			0			0			0	76.3	17.1303	41	70.4	16.3973	58	59.1	14.3588	38			0			0			0
767	5	46.207	SNP1751	2.555	2		146			0			0			0			0			0			0			0			0	80.2	16.9205	36	75	16.1389	68	65.4	14.3012	42			0			0			0
768	5	46.207	SNP1752	3.183	2		142			0			0			0			0			0			0			0			0	81.3	17.7838	39	68.9	15.1064	60	66.2	14.942	43			0			0			0
769	5	47.312	SNP1753	1.842	1		155			0			0			0			0			0			0			0			0			0			0			0			0			0			0
770	5	47.861	SNP1754	2.685	1		160			0			0			0			0			0			0			0			0			0			0			0			0			0			0
771	5	48.135	SNP1755	1.534	1		154			0			0			0			0			0			0			0			0			0			0			0			0			0			0
772	5	48.409	g5A301	0.063	1		86			0			0			0			0			0			0			0			0			0			0			0			0			0	44.2	15.9277	42
773	5	49.794	SNP1758	4.388	1	**	156			0			0			0			0			0			0			0			0			0			0			0			0			0	86.1	16.8316	78
774	5	50.899	SNP1762	2.087	1		159			0			0			0			0			0			0			0			0			0			0			0			0			0			0
775	5	51.173	SNP1764	2.463	1		159			0			0			0			0			0			0			0			0			0			0			0			0			0			0
776	5	51.447	SNP1765	4.829	1	**	155			0			0			0			0			0			0			0			0			0			0			0			0			0	86.4	16.8824	73
777	5	51.997	SNP1767	1.847	1		164			0			0			0			0			0			0			0			0			0			0			0			0			0			0
778	5	52.271	SNP1768	1.452	2		141			0			0			0			0			0			0			0			0	76.9	16.6862	38	71	15.8127	57	66.1	15.0709	46			0			0			0
779	5	52.82	SNP1769	2.27	2		150			0			0			0			0			0			0			0			0	84	17.5464	35	75.3	15.7302	71	69.2	15.458	44			0			0			0
780	5	54.77	SNP1770	3.22	1	*	160			0			0			0			0			0			0			0			0			0			0			0			0			0			0
781	5	55.044	SNP1772	8.23	2	**	145			0			0			0			0			0			0			0			0	85	17.7469	45	72.3	15.4958	70	56.7	13.7464	30			0			0			0
782	5	56.429	SNP1774	1.92	1		160			0			0			0			0			0			0			0			0			0			0			0			0			0			0
783	5	56.703	SNP1780	3.394	1	*	158			0			0			0			0			0			0			0			0			0			0			0			0			0			0
784	5	57.53	SNP1781	9.655	1	****	158			0			0			0			0			0			0			0			0			0			0			0			0			0	89.8	17.5157	86
785	5	57.804	SNP1782	9.339	2	***	142			0			0			0			0			0			0			0			0	84.6	18.5081	42	70.9	15.8412	70	54.6	13.6807	30			0			0			0
786	5	58.909	SNP1783	7.879	2	**	144			0			0			0			0			0			0			0			0	86.8	19.0477	43	69	15.1906	65	61.8	14.3328	36			0			0			0
787	5	60.014	g5A2740	2.951	2		156			0			0			0			0			0			0			0			0	78.4	15.5622	34	83.2	16.4824	85	67.9	14.2933	37			0			0			0
788	5	60.288	SNP1786	2.897	1	*	162			0			0			0			0			0			0			0			0			0			0			0			0			0			0
789	5	60.837	SNP1788	5.295	1	**	159			0			0			0			0			0			0			0			0			0			0			0			0			0	87.6	16.881	87
790	5	61.942	SNP1789	1.862	1		165			0			0			0			0			0			0			0			0			0			0			0			0			0			0
791	5	62.216	SNP1790	5.921	1	**	157			0			0			0			0			0			0			0			0			0			0			0			0			0	88	17.0717	77
792	5	63.321	SNP1794	3.703	1	*	161			0			0			0			0			0			0			0			0			0			0			0			0			0			0
793	5	63.595	SNP1798	4.774	1	**	168			0			0			0			0			0			0			0			0			0			0			0			0			0			0
794	5	63.869	SNP1801	2.352	1		163			0			0			0			0			0			0			0			0			0			0			0			0			0			0
795	5	64.143	SNP1802	4.092	1	**	161			0			0			0			0			0			0			0			0			0			0			0			0			0			0
796	5	64.417	SNP1803	9.672	1	****	155			0			0			0			0			0			0			0			0			0			0			0			0			0	89.1	17.5269	78
797	5	64.967	SNP1809	7.089	1	***	152			0			0			0			0			0			0			0			0			0			0			0			0			0	86.1	17.2576	75
798	5	66.072	g5SSH119	1.55	2		158			0			0			0			0			0			0			0			0	86.9	16.7384	38	78.4	15.7068	85	74	14.2826	35			0			0			0
799	5	66.346	SNP1830	9.567	1	****	157			0			0			0			0			0			0			0			0			0			0			0			0			0	90.3	17.5966	78
800	5	66.62	g5SSH42	1.045	1		158			0			0			0			0			0			0			0			0			0			0			0			0			0			0
801	5	66.894	g5A2732	6.796	2	**	156			0			0			0			0			0			0			0			0	89.8	17.613	45	79.2	15.5059	73	63.9	13.6587	38			0			0			0
802	5	66.894	g5A2745	0.945	1		158			0			0			0			0			0			0			0			0			0			0			0			0			0			0
803	5	67.168	SNP1850	16.598	2	******	156			0			0			0			0			0			0			0			0	57.1	12.4266	38	78.5	15.3806	78	98.8	19.5339	40			0			0			0
804	5	67.717	SNP1857	10.692	2	****	136			0			0			0			0			0			0			0			0	51.3	12.7433	38	72.6	16.2268	61	79.3	17.975	37			0			0			0
805	5	68.544	SNP1864	10.125	1	****	159			0			0			0			0			0			0			0			0			0			0			0			0			0	93.4	17.7412	68
806	5	68.818	g5SSH125	6.694	2	**	157			0			0			0			0			0			0			0			0	88.1	17.2247	42	82.1	15.8186	76	63.3	13.4576	39			0			0			0
807	5	70.203	SNP1889	5.011	2	*	136			0			0			0			0			0			0			0			0	79.1	17.5479	39	67	15.7318	68	57.9	12.8844	29			0			0			0
808	5	71.029	SNP1894	10.251	2	***	136			0			0			0			0			0			0			0			0	80.6	18.8513	42	70.2	15.8132	56	52.6	13.3511	38			0			0			0
809	5	71.579	SNP1895	2.432	2		149			0			0			0			0			0			0			0			0	83.7	17.1577	38	73.7	15.6638	75	68.6	13.7674	36			0			0			0
810	5	75.558	SNP1896	3.121	1	*	158			0			0			0			0			0			0			0			0			0			0			0			0			0			0
811	5	76.663	SNP1899	5.043	1	**	158			0			0			0			0			0			0			0			0			0			0			0			0			0	86.4	17.179	92
812	5	77.212	SNP1902	2.823	1	*	154			0			0			0			0			0			0			0			0			0			0			0			0			0			0
813	5	77.762	SNP1905	1.415	1		152			0			0			0			0			0			0			0			0			0			0			0			0			0			0
814	5	78.588	SNP1906	1.228	1		160			0			0			0			0			0			0			0			0			0			0			0			0			0			0
815	5	78.862	SNP1908	6.153	2	**	144			0			0			0			0			0			0			0			0	84.8	18.7716	37	71.7	15.9597	77	59.5	14.0475	30			0			0			0
816	5	79.136	SNP1911	4.54	1	**	156			0			0			0			0			0			0			0			0			0			0			0			0			0	85.1	17.1051	90
817	5	79.963	SNP1912	0.874	1		153			0			0			0			0			0			0			0			0			0			0			0			0			0			0
818	5	80.237	SNP1914	3.875	1	**	161			0			0			0			0			0			0			0			0			0			0			0			0			0	87.5	16.9208	89
819	5	81.063	SNP1916	0.795	1		153			0			0			0			0			0			0			0			0			0			0			0			0			0			0
820	5	81.613	SNP1918	5.023	1	**	161			0			0			0			0			0			0			0			0			0			0			0			0			0	88.5	17.2563	88
821	5	81.887	SNP1919	0.9	1		148			0			0			0			0			0			0			0			0			0			0			0			0			0			0
822	5	82.161	SNP1921	4.128	1	**	166			0			0			0			0			0			0			0			0			0			0			0			0			0	90.1	16.9195	95
823	5	82.71	SNP1922	5.734	2	*	149			0			0			0			0			0			0			0			0	84.2	17.5625	37	76.5	16.3489	83	59.1	13.3162	29			0			0			0
824	5	83.537	SNP1923	3.256	2		146			0			0			0			0			0			0			0			0	82.6	17.5909	39	72.6	15.7445	74	64.8	14.4424	33			0			0			0
825	5	85.772	SNP1924	0	1		159			0			0			0			0			0			0			0			0			0			0			0			0			0			0
826	5	86.046	g5A2336	0.002	1		146			0			0			0			0			0			0			0			0			0			0			0			0			0			0
827	5	86.872	SNP1927	0.031	1		161			0			0			0			0			0			0			0			0			0			0			0			0			0			0
828	5	87.421	SNP1929	0.093	1		162			0			0			0			0			0			0			0			0			0			0			0			0			0			0
829	5	87.695	SNP1930	0.004	1		159			0			0			0			0			0			0			0			0			0			0			0			0			0			0
830	5	88.245	SNP1932	0.005	1		162			0			0			0			0			0			0			0			0			0			0			0			0			0			0
831	5	88.519	SNP1933	0.01	1		159			0			0			0			0			0			0			0			0			0			0			0			0			0			0
832	5	88.793	SNP1938	0.02	1		158			0			0			0			0			0			0			0			0			0			0			0			0			0			0
833	5	89.067	SNP1939	0.083	1		166			0			0			0			0			0			0			0			0			0			0			0			0			0			0
834	5	89.341	SNP1940	4.256	1	**	160			0			0			0			0			0			0			0			0			0			0			0			0			0	86.9	17.0155	93
835	5	89.89	SNP1943	0.049	1		159			0			0			0			0			0			0			0			0			0			0			0			0			0			0
836	5	90.164	SNP1945	0.025	1		162			0			0			0			0			0			0			0			0			0			0			0			0			0			0
837	5	90.438	SNP1949	0.024	1		163			0			0			0			0			0			0			0			0			0			0			0			0			0			0
838	5	90.712	SNP1950	0.261	1		160			0			0			0			0			0			0			0			0			0			0			0			0			0			0
839	5	91.262	SNP1951	3.63	1	*	157			0			0			0			0			0			0			0			0			0			0			0			0			0	84.7	16.7695	94
840	5	92.928	SNP1953	0.079	1		162			0			0			0			0			0			0			0			0			0			0			0			0			0			0
841	5	93.202	SNP1957	0.052	1		160			0			0			0			0			0			0			0			0			0			0			0			0			0			0
842	5	93.476	SNP1959	0.051	1		163			0			0			0			0			0			0			0			0			0			0			0			0			0			0
843	5	94.303	SNP1960	4.474	1	**	161			0			0			0			0			0			0			0			0			0			0			0			0			0	87.1	16.7617	100
844	5	95.408	SNP1961	0.055	1		164			0			0			0			0			0			0			0			0			0			0			0			0			0			0
845	5	95.957	SNP1962	0.025	1		162			0			0			0			0			0			0			0			0			0			0			0			0			0			0
846	5	99.348	SNP1964	0.205	1		160			0			0			0			0			0			0			0			0			0			0			0			0			0			0
847	5	106.693	SNP1965	0.048	1		156			0			0			0			0			0			0			0			0			0			0			0			0			0			0
848	5	106.967	SNP1966	0.192	1		160			0			0			0			0			0			0			0			0			0			0			0			0			0			0
849	5	107.241	SNP1967	0.099	1		158			0			0			0			0			0			0			0			0			0			0			0			0			0			0
850	5	107.515	SNP1968	0.107	1		157			0			0			0			0			0			0			0			0			0			0			0			0			0			0
851	5	108.064	SNP1969	0.051	1		155			0			0			0			0			0			0			0			0			0			0			0			0			0			0
852	5	108.614	SNP1971	0.082	1		160			0			0			0			0			0			0			0			0			0			0			0			0			0			0
853	5	109.44	SNP1972	0.127	1		152			0			0			0			0			0			0			0			0			0			0			0			0			0			0
854	5	110.267	g5TA2155	2.016	1		158			0			0			0			0			0			0			0			0			0			0			0			0			0			0
855	5	111.915	SNP1983	0.194	1		162			0			0			0			0			0			0			0			0			0			0			0			0			0			0
856	5	112.189	SNP1984	0.412	1		165			0			0			0			0			0			0			0			0			0			0			0			0			0			0
857	5	112.739	SNP1986	0.926	1		160			0			0			0			0			0			0			0			0			0			0			0			0			0			0
858	5	113.288	SNP1993	0.584	1		160			0			0			0			0			0			0			0			0			0			0			0			0			0			0
859	5	113.562	SNP1994	0.702	1		155			0			0			0			0			0			0			0			0			0			0			0			0			0			0
860	5	114.388	SNP1995	0.56	1		163			0			0			0			0			0			0			0			0			0			0			0			0			0			0
861	5	114.662	SNP1996	1.63	1		166			0			0			0			0			0			0			0			0			0			0			0			0			0			0
862	5	115.489	SNP1997	1.429	1		155			0			0			0			0			0			0			0			0			0			0			0			0			0			0
863	5	116.038	SNP1998	1.53	1		162			0			0			0			0			0			0			0			0			0			0			0			0			0			0
864	5	117.423	SNP2000	0.032	1		162			0			0			0			0			0			0			0			0			0			0			0			0			0			0
865	5	118.25	SNP2001	0.096	1		162			0			0			0			0			0			0			0			0			0			0			0			0			0			0
866	5	118.524	SNP2002	0.004	1		156			0			0			0			0			0			0			0			0			0			0			0			0			0			0
867	5	118.798	SNP2003	0.122	1		162			0			0			0			0			0			0			0			0			0			0			0			0			0			0
868	5	119.624	SNP2004	0.198	1		156			0			0			0			0			0			0			0			0			0			0			0			0			0			0
869	5	119.898	SNP2005	0.315	1		161			0			0			0			0			0			0			0			0			0			0			0			0			0			0
870	5	120.725	SNP2006	1.872	2		157			0			0			0			0			0			0			0			0	73	14.6284	47	83.9	16.5388	78	75.8	14.3163	32			0			0			0
871	5	121.551	SNP2008	0.998	1		159			0			0			0			0			0			0			0			0			0			0			0			0			0			0
872	5	121.825	SNP2009	1.136	1		162			0			0			0			0			0			0			0			0			0			0			0			0			0			0
873	5	122.099	SNP2011	1.354	1		161			0			0			0			0			0			0			0			0			0			0			0			0			0			0
874	5	122.649	SNP2017	1.03	1		158			0			0			0			0			0			0			0			0			0			0			0			0			0			0
875	6	0	SNP2028	0.516	1		163			0			0			0			0			0			0			0			0			0			0			0			0			0			0
876	6	0.274	g6A367	0.849	2		158			0			0			0			0			0			0			0			0	84	16.4785	38	79.8	15.9092	81	74.4	14.2614	39			0			0			0
877	6	0.823	g6A296	1.445	2		131			0			0			0			0			0			0			0			0	73.8	17.7296	27	63.6	14.878	66	64.6	15.761	38			0			0			0
878	6	0.823	g6T728	0.111	2		158			0			0			0			0			0			0			0			0	77.9	15.5427	47	79.7	15.4187	78	81.4	16.2986	33			0			0			0
879	6	1.373	SNP2037	4.389	2		145			0			0			0			0			0			0			0			0	60.3	13.2577	31	73.7	16.1899	69	80.8	17.0083	45			0			0			0
880	6	1.922	SNP2039	1.349	1		155			0			0			0			0			0			0			0			0			0			0			0			0			0			0
881	6	2.196	g6SSH207	1.134	2		158			0			0			0			0			0			0			0			0	74	14.6933	42	80	15.6328	84	85.3	16.8985	32			0			0			0
882	6	2.746	SNP2045	0.42	1		160			0			0			0			0			0			0			0			0			0			0			0			0			0			0
883	6	3.295	SNP2046	0.844	1		163			0			0			0			0			0			0			0			0			0			0			0			0			0			0
884	6	4.122	SNP2047	2.786	2		145			0			0			0			0			0			0			0			0	63.6	13.6523	37	77.9	16.8114	66	73.5	16.2293	42			0			0			0
885	6	5.227	g6TAs2216	0.331	1		157			0			0			0			0			0			0			0			0			0			0			0			0			0			0
886	6	5.776	SNP2054	2.127	2		147			0			0			0			0			0			0			0			0	67	14.2358	36	73.2	15.6963	65	80.7	17.5648	46			0			0			0
887	6	6.603	SNP2058	1.552	2		139			0			0			0			0			0			0			0			0	65.6	14.7345	38	68.6	15.4405	62	76.5	17.2224	39			0			0			0
888	6	7.708	SNP2059	0.252	1		158			0			0			0			0			0			0			0			0			0			0			0			0			0			0
889	6	7.982	SNP2060	1.465	1		159			0			0			0			0			0			0			0			0			0			0			0			0			0			0
890	6	8.531	SNP2061	1.917	1		161			0			0			0			0			0			0			0			0			0			0			0			0			0			0
891	6	8.805	SNP2063	1.14	1		160			0			0			0			0			0			0			0			0			0			0			0			0			0			0
892	6	9.079	SNP2064	0.046	1		165			0			0			0			0			0			0			0			0			0			0			0			0			0	83.8	16.2216	78
893	6	9.353	SNP2068	1.314	1		168			0			0			0			0			0			0			0			0			0			0			0			0			0			0
894	6	9.627	SNP2069	1.215	1		160			0			0			0			0			0			0			0			0			0			0			0			0			0			0
895	6	9.901	SNP2070	0.744	1		162			0			0			0			0			0			0			0			0			0			0			0			0			0			0
896	6	10.45	SNP2071	1.7	2		147			0			0			0			0			0			0			0			0	66.8	14.3109	38	74.8	15.936	64	78.9	17.0484	45			0			0			0
897	6	10.724	SNP2072	0.816	1		156			0			0			0			0			0			0			0			0			0			0			0			0			0			0
898	6	10.998	SNP2078	1.113	1		163			0			0			0			0			0			0			0			0			0			0			0			0			0			0
899	6	11.272	SNP2080	0.2	1		165			0			0			0			0			0			0			0			0			0			0			0			0			0	84.8	16.5531	78
900	6	11.822	g6A170.L1	0	1		155			0			0			0			0			0			0			0			0			0			0			0			0			0			0
901	6	12.096	SNP2082	1.062	1		162			0			0			0			0			0			0			0			0			0			0			0			0			0	85.5	17.0754	76
902	6	12.645	SNP2084	0.192	1		154			0			0			0			0			0			0			0			0			0			0			0			0			0			0
903	6	13.195	g6A188	0.015	1		157			0			0			0			0			0			0			0			0			0			0			0			0			0	79.5	16.1405	72
904	6	13.469	SNP2088	1.382	2		137			0			0			0			0			0			0			0			0	63.2	14.852	36	69.1	16.1601	56	73.6	17.0923	45			0			0			0
905	6	13.743	SNP2089	0.181	1		158			0			0			0			0			0			0			0			0			0			0			0			0			0			0
906	6	14.017	SNP2090	0.649	1		160			0			0			0			0			0			0			0			0			0			0			0			0			0	83.4	16.8104	80
907	6	14.566	SNP2091	0.001	1		162			0			0			0			0			0			0			0			0			0			0			0			0			0	81.4	16.1114	77
908	6	15.393	SNP2092	0.235	1		159			0			0			0			0			0			0			0			0			0			0			0			0			0			0
909	6	16.219	SNP2093	0.035	1		162			0			0			0			0			0			0			0			0			0			0			0			0			0			0
910	6	16.768	SNP2094	0.303	1		163			0			0			0			0			0			0			0			0			0			0			0			0			0			0
911	6	17.873	SNP2095	0.004	1		161			0			0			0			0			0			0			0			0			0			0			0			0			0			0
912	6	18.423	SNP2096	0.008	1		163			0			0			0			0			0			0			0			0			0			0			0			0			0			0
913	6	18.972	SNP2097	0.252	1		152			0			0			0			0			0			0			0			0			0			0			0			0			0	78.4	16.4022	72
914	6	20.077	SNP2098	0.001	1		159			0			0			0			0			0			0			0			0			0			0			0			0			0			0
915	6	20.627	SNP2099	0.635	2		147			0			0			0			0			0			0			0			0	70.8	14.8131	33	73.3	16.0677	79	78.7	16.9596	35			0			0			0
916	6	21.176	SNP2100	0.72	2		138			0			0			0			0			0			0			0			0	66.3	14.8245	34	72.4	16.4948	69	67	15.2736	35			0			0			0
917	6	21.726	SNP2102	0.172	2		137			0			0			0			0			0			0			0			0	70.3	15.0854	39	67.5	15.2458	63	70.3	15.6751	35			0			0			0
918	6	22	SNP2103	0	1		153			0			0			0			0			0			0			0			0			0			0			0			0			0	77.1	15.6974	78
919	6	23.105	SNP2104	0.061	1		155			0			0			0			0			0			0			0			0			0			0			0			0			0			0
920	6	23.931	SNP2105	0.003	1		157			0			0			0			0			0			0			0			0			0			0			0			0			0			0
921	6	24.481	SNP2106	0.212	1		149			0			0			0			0			0			0			0			0			0			0			0			0			0			0
922	6	25.307	SNP2108	0.006	1		151			0			0			0			0			0			0			0			0			0			0			0			0			0	76.3	16.1556	72
923	6	25.581	SNP2109	1.804	2		154			0			0			0			0			0			0			0			0	74.1	14.7074	37	82.1	16.556	79	71.2	14.8115	38			0			0			0
924	6	26.408	SNP2111	0.066	1		163			0			0			0			0			0			0			0			0			0			0			0			0			0			0
925	6	26.682	SNP2116	0.122	1		154			0			0			0			0			0			0			0			0			0			0			0			0			0			0
926	6	27.231	SNP2119	0.221	1		155			0			0			0			0			0			0			0			0			0			0			0			0			0	76.2	15.8005	72
927	6	28.616	SNP2120	0.023	1		154			0			0			0			0			0			0			0			0			0			0			0			0			0			0
928	6	28.89	SNP2121	0.008	1		158			0			0			0			0			0			0			0			0			0			0			0			0			0			0
929	6	29.164	SNP2122	0.007	1		162			0			0			0			0			0			0			0			0			0			0			0			0			0			0
930	6	29.438	SNP2123	0.009	1		151			0			0			0			0			0			0			0			0			0			0			0			0			0			0
931	6	29.987	SNP2125	0.014	1		157			0			0			0			0			0			0			0			0			0			0			0			0			0			0
932	6	31.373	SNP2126	0.481	1		162			0			0			0			0			0			0			0			0			0			0			0			0			0	78.6	15.2886	71
933	6	32.478	SNP2127	0.525	1		154			0			0			0			0			0			0			0			0			0			0			0			0			0	74.8	15.1702	75
934	6	32.752	SNP2128	0.116	2		144			0			0			0			0			0			0			0			0	70.7	15.2757	43	73.1	15.7163	65	73.6	15.953	36			0			0			0
935	6	33.578	SNP2131	0.189	1		163			0			0			0			0			0			0			0			0			0			0			0			0			0	80.4	15.2492	81
936	6	34.405	SNP2132	0.209	1		157			0			0			0			0			0			0			0			0			0			0			0			0			0			0
937	6	34.954	SNP2133	0.001	1		157			0			0			0			0			0			0			0			0			0			0			0			0			0			0
938	6	35.228	g6A2507	1.64	2		139			0			0			0			0			0			0			0			0	62.6	14.4982	34	71.4	15.8119	73	74.6	16.281	32			0			0			0
939	6	36.613	SNP2136	0	1		162			0			0			0			0			0			0			0			0			0			0			0			0			0			0
940	6	37.163	SNP2137	0.295	1		156			0			0			0			0			0			0			0			0			0			0			0			0			0			0
941	6	37.437	SNP2138	0.066	1		157			0			0			0			0			0			0			0			0			0			0			0			0			0			0
942	6	37.711	SNP2139	0.723	1		158			0			0			0			0			0			0			0			0			0			0			0			0			0	76.6	15.176	84
943	6	39.096	SNP2140	1.186	1		158			0			0			0			0			0			0			0			0			0			0			0			0			0	75.9	14.9848	87
944	6	39.645	g6A2433	0.758	1		157			0			0			0			0			0			0			0			0			0			0			0			0			0			0
945	6	41.03	SNP2145	0.014	1		163			0			0			0			0			0			0			0			0			0			0			0			0			0			0
946	6	41.304	SNP2150	0.038	1		167			0			0			0			0			0			0			0			0			0			0			0			0			0			0
947	6	41.578	SNP2151	0.143	1		164			0			0			0			0			0			0			0			0			0			0			0			0			0	81.3	15.5626	92
948	6	42.128	SNP2153	0.149	1		162			0			0			0			0			0			0			0			0			0			0			0			0			0			0
949	6	42.954	g6A2724	4.08	2		154			0			0			0			0			0			0			0			0	83.3	16.674	40	80.8	16.1247	75	65.2	13.7162	39			0			0			0
950	6	44.621	g6A73	3.632	2		158			0			0			0			0			0			0			0			0	67.7	13.8014	40	84.2	16.2634	79	82.1	16.2604	39			0			0			0
951	6	45.726	SNP2156	0.658	1		156			0			0			0			0			0			0			0			0			0			0			0			0			0	75.9	15.1005	88
952	6	46	SNP2159	0.459	1		160			0			0			0			0			0			0			0			0			0			0			0			0			0			0
953	6	46.274	SNP2160	0.83	2		145			0			0			0			0			0			0			0			0	68.2	15.3662	44	74.6	16.2816	60	75.8	16.4215	41			0			0			0
954	6	47.379	SNP2162	0	1		165			0			0			0			0			0			0			0			0			0			0			0			0			0			0
955	6	47.653	SNP2164	0.183	1		164			0			0			0			0			0			0			0			0			0			0			0			0			0			0
956	6	47.927	SNP2165	0.331	2		149			0			0			0			0			0			0			0			0	71.9	15.5569	40	76.8	16.2256	68	75	16.2606	41			0			0			0
957	6	49.594	SNP2166	4.775	2	*	141			0			0			0			0			0			0			0			0	71.4	15.5546	42	64.8	14.6125	68	84.1	18.3277	31			0			0			0
958	6	50.979	SNP2167	0.007	1		163			0			0			0			0			0			0			0			0			0			0			0			0			0			0
959	6	51.253	SNP2168	3.955	1	**	151			0			0			0			0			0			0			0			0			0			0			0			0			0	70	14.5871	88
960	6	51.527	SNP2170	2.951	2		155			0			0			0			0			0			0			0			0	69	14.397	44	84	16.9523	67	77.9	16.4376	44			0			0			0
961	6	52.076	SNP2171	5.145	1	**	152			0			0			0			0			0			0			0			0			0			0			0			0			0	69.8	14.3728	90
962	6	53.461	SNP2173	0.067	1		162			0			0			0			0			0			0			0			0			0			0			0			0			0			0
963	6	53.735	SNP2174	0.005	1		162			0			0			0			0			0			0			0			0			0			0			0			0			0			0
964	6	54.009	SNP2176	0.01	1		154			0			0			0			0			0			0			0			0			0			0			0			0			0			0
965	6	54.283	SNP2178	2.052	2		142			0			0			0			0			0			0			0			0	65.2	14.6748	46	76.9	16.6967	56	71.2	16.2879	40			0			0			0
966	6	54.557	SNP2180	2.013	2		145			0			0			0			0			0			0			0			0	65.6	14.7402	45	76.3	16.7791	63	76.4	17.0578	37			0			0			0
967	6	54.831	SNP2184	2.131	2		155			0			0			0			0			0			0			0			0	69.3	14.2434	41	80.5	16.1356	75	82.4	16.7201	39			0			0			0
968	6	55.381	SNP2185	0.009	1		163			0			0			0			0			0			0			0			0			0			0			0			0			0			0
969	6	55.655	SNP2190	0.064	1		157			0			0			0			0			0			0			0			0			0			0			0			0			0			0
970	6	55.929	SNP2195	0.001	1		159			0			0			0			0			0			0			0			0			0			0			0			0			0			0
971	6	56.203	SNP2197	0.025	1		161			0			0			0			0			0			0			0			0			0			0			0			0			0			0
972	6	56.752	SNP2205	0.047	1		159			0			0			0			0			0			0			0			0			0			0			0			0			0			0
973	6	57.026	SNP2212	0.139	1		157			0			0			0			0			0			0			0			0			0			0			0			0			0			0
974	6	57.3	SNP2218	2.258	1		151			0			0			0			0			0			0			0			0			0			0			0			0			0	71.7	14.8922	92
975	6	57.849	SNP2224	0.001	1		158			0			0			0			0			0			0			0			0			0			0			0			0			0			0
976	6	58.123	SNP2225	0.46	2		154			0			0			0			0			0			0			0			0	73.7	15.0668	44	78.7	15.8868	71	79.6	16.1249	39			0			0			0
977	6	58.673	SNP2226	3.112	2		141			0			0			0			0			0			0			0			0	65.1	14.2627	43	69.1	15.2471	59	80.4	18.0719	39			0			0			0
978	6	60.058	SNP2229	0.037	1		162			0			0			0			0			0			0			0			0			0			0			0			0			0			0
979	6	60.607	SNP2235	0.596	1		162			0			0			0			0			0			0			0			0			0			0			0			0			0			0
980	6	61.157	SNP2239	0.472	1		162			0			0			0			0			0			0			0			0			0			0			0			0			0			0
981	6	61.431	SNP2240	2.233	2		155			0			0			0			0			0			0			0			0	87.6	17.8779	37	75.4	15.8001	69	74.4	15.3033	49			0			0			0
982	6	62.816	SNP2242	0.084	1		162			0			0			0			0			0			0			0			0			0			0			0			0			0			0
983	6	63.09	SNP2243	0.123	1		162			0			0			0			0			0			0			0			0			0			0			0			0			0			0
984	6	63.364	SNP2244	0.067	1		164			0			0			0			0			0			0			0			0			0			0			0			0			0			0
985	6	63.638	SNP2245	0.069	1		168			0			0			0			0			0			0			0			0			0			0			0			0			0			0
986	6	63.912	SNP2246	2.613	2		137			0			0			0			0			0			0			0			0	79.7	17.9172	28	67	15.2851	63	65.3	15.3345	46			0			0			0
987	6	66.147	SNP2248	0.02	1		165			0			0			0			0			0			0			0			0			0			0			0			0			0			0
988	6	66.973	SNP2249	0.015	1		164			0			0			0			0			0			0			0			0			0			0			0			0			0			0
989	6	67.523	SNP2250	0.232	1		163			0			0			0			0			0			0			0			0			0			0			0			0			0			0
990	6	67.797	SNP2251	3.648	2		147			0			0			0			0			0			0			0			0	85.3	18.1504	35	68.5	15.2478	70	73.7	15.707	42			0			0			0
991	6	68.902	SNP2252	4.564	1	**	139			0			0			0			0			0			0			0			0			0			0			0			0			0	62.9	14.8534	71
992	6	69.728	SNP2253	0.814	1		159			0			0			0			0			0			0			0			0			0			0			0			0			0			0
993	6	70.002	SNP2257	0.275	1		159			0			0			0			0			0			0			0			0			0			0			0			0			0			0
994	6	70.276	SNP2260	3.058	2		142			0			0			0			0			0			0			0			0	80.4	17.2206	39	70.4	15.7352	65	64.3	14.0037	38			0			0			0
995	6	72.798	SNP2263	0.208	1		156			0			0			0			0			0			0			0			0			0			0			0			0			0			0
996	6	73.072	SNP2265	0.739	1		148			0			0			0			0			0			0			0			0			0			0			0			0			0			0
997	6	73.346	SNP2266	1.934	1		156			0			0			0			0			0			0			0			0			0			0			0			0			0			0
998	6	73.895	SNP2268	2.052	1		157			0			0			0			0			0			0			0			0			0			0			0			0			0	73.7	14.7483	77
999	6	74.722	SNP2269	3.216	1	*	152			0			0			0			0			0			0			0			0			0			0			0			0			0	69.8	14.6422	72
1000	6	75.548	SNP2270	2.126	1		155			0			0			0			0			0			0			0			0			0			0			0			0			0			0
1001	6	75.822	SNP2273	4.463	2		152			0			0			0			0			0			0			0			0	87.6	17.8529	40	76	15.484	67	67.4	14.2855	45			0			0			0
1002	6	76.096	SNP2276	1.348	2		137			0			0			0			0			0			0			0			0	74.5	16.0329	39	65	14.5555	60	69.7	15.5028	38			0			0			0
1003	6	77.201	SNP2278	3.081	1	*	157			0			0			0			0			0			0			0			0			0			0			0			0			0	72.7	14.7348	79
1004	6	77.475	SNP2280	1.282	2		142			0			0			0			0			0			0			0			0	66.1	14.4493	47	75	16.4586	60	72.8	16.0754	35			0			0			0
1005	6	78.58	SNP2281	1.895	1		163			0			0			0			0			0			0			0			0			0			0			0			0			0			0
1006	6	79.685	SNP2284	2.177	1		162			0			0			0			0			0			0			0			0			0			0			0			0			0			0
1007	6	79.959	SNP2286	2.81	2		142			0			0			0			0			0			0			0			0	81.1	17.672	37	69	15.7942	70	66.4	14.8781	35			0			0			0
1008	6	81.344	SNP2288	1.092	1		162			0			0			0			0			0			0			0			0			0			0			0			0			0			0
1009	6	81.618	SNP2290	1.771	1		166			0			0			0			0			0			0			0			0			0			0			0			0			0			0
1010	6	81.892	SNP2291	0.843	1		156			0			0			0			0			0			0			0			0			0			0			0			0			0	75.1	15.3949	76
1011	6	82.997	SNP2292	2.603	1		163			0			0			0			0			0			0			0			0			0			0			0			0			0			0
1012	6	83.271	SNP2293	2.096	1		158			0			0			0			0			0			0			0			0			0			0			0			0			0			0
1013	6	83.545	SNP2294	1.923	1		161			0			0			0			0			0			0			0			0			0			0			0			0			0			0
1014	6	84.095	SNP2295	2.926	1	*	155			0			0			0			0			0			0			0			0			0			0			0			0			0	71.9	14.9707	78
1015	6	85.2	SNP2296	2.462	1		160			0			0			0			0			0			0			0			0			0			0			0			0			0			0
1016	6	85.474	SNP2297	2.972	1	*	164			0			0			0			0			0			0			0			0			0			0			0			0			0	76.3	14.9773	84
1017	6	85.748	SNP2298	1.503	2		138			0			0			0			0			0			0			0			0	66.6	15.5508	36	67	15.513	62	76	17.1165	40			0			0			0
1018	6	86.021	SNP2299	2.946	1	*	162			0			0			0			0			0			0			0			0			0			0			0			0			0	75.4	14.9055	84
1019	6	86.295	SNP2301	3.255	1	*	167			0			0			0			0			0			0			0			0			0			0			0			0			0	77.8	14.8247	90
1020	6	86.569	SNP2302	2.96	1	*	161			0			0			0			0			0			0			0			0			0			0			0			0			0	75.3	14.8983	89
1021	6	87.119	SNP2303	3.771	2		146			0			0			0			0			0			0			0			0	68	14.9568	40	70.4	15.3508	68	84.8	18.0715	38			0			0			0
1022	6	88.504	SNP2304	4.763	1	**	161			0			0			0			0			0			0			0			0			0			0			0			0			0			0
1023	6	88.778	SNP2305	2.146	2		147			0			0			0			0			0			0			0			0	70.8	14.8838	46	71.1	15.4502	63	82.7	17.7746	38			0			0			0
1024	6	89.883	SNP2306	1.799	1		160			0			0			0			0			0			0			0			0			0			0			0			0			0	76.1	15.0013	89
1025	6	91.833	SNP2307	3.056	1	*	159			0			0			0			0			0			0			0			0			0			0			0			0			0			0
1026	6	92.107	SNP2308	2.849	1	*	162			0			0			0			0			0			0			0			0			0			0			0			0			0			0
1027	6	92.657	SNP2309	2.457	1		158			0			0			0			0			0			0			0			0			0			0			0			0			0			0
1028	6	92.931	SNP2310	3.278	1	*	160			0			0			0			0			0			0			0			0			0			0			0			0			0			0
1029	6	93.204	SNP2311	3.2	1	*	159			0			0			0			0			0			0			0			0			0			0			0			0			0	74.1	14.9081	87
1030	6	93.478	SNP2313	3.646	2		142			0			0			0			0			0			0			0			0	80.6	17.6265	39	71.3	16.1938	63	63	14.652	40			0			0			0
1031	6	94.583	SNP2314	1.751	1		162			0			0			0			0			0			0			0			0			0			0			0			0			0			0
1032	6	94.857	SNP2316	2.108	1		163			0			0			0			0			0			0			0			0			0			0			0			0			0			0
1033	6	95.131	SNP2318	3.015	1	*	159			0			0			0			0			0			0			0			0			0			0			0			0			0			0
1034	6	95.958	SNP2320	0.633	1		159			0			0			0			0			0			0			0			0			0			0			0			0			0	77.1	15.1324	81
1035	6	96.232	SNP2321	0.91	1		154			0			0			0			0			0			0			0			0			0			0			0			0			0	74	15.2563	76
1036	6	97.337	g6A2406	5.691	2	*	156			0			0			0			0			0			0			0			0	77	15.773	41	71	14.2815	70	91.5	17.8511	45			0			0			0
1037	6	97.886	SNP2324	0.812	1		162			0			0			0			0			0			0			0			0			0			0			0			0			0	78.1	15.3135	80
1038	6	99.553	SNP2325	2.489	1		160			0			0			0			0			0			0			0			0			0			0			0			0			0			0
1039	6	100.38	SNP2326	0.27	1		166			0			0			0			0			0			0			0			0			0			0			0			0			0	85.8	16.1689	69
1040	6	101.206	SNP2327	3.138	1	*	159			0			0			0			0			0			0			0			0			0			0			0			0			0			0
1041	6	101.756	SNP2328	3.378	1	*	156			0			0			0			0			0			0			0			0			0			0			0			0			0			0
1042	6	103.706	SNP2329	1.533	1		155			0			0			0			0			0			0			0			0			0			0			0			0			0			0
1043	6	103.98	SNP2330	2.038	2		137			0			0			0			0			0			0			0			0	61.8	13.392	34	73.6	16.3088	66	67.5	15.6092	37			0			0			0
1044	6	104.806	g6T2449	1.5	2		158			0			0			0			0			0			0			0			0	71.5	14.0426	35	82.8	16.1615	83	79.6	15.9531	40			0			0			0
1045	6	106.191	SNP2334	1.414	2		150			0			0			0			0			0			0			0			0	82	16.9226	43	72.2	15.3815	68	74.1	15.3471	39			0			0			0
1046	6	107.296	SNP2335	1.205	1		166			0			0			0			0			0			0			0			0			0			0			0			0			0			0
1047	6	108.401	SNP2339	0.153	1		157			0			0			0			0			0			0			0			0			0			0			0			0			0	77.4	15.8753	71
1048	6	108.951	SNP2340	1.167	1		164			0			0			0			0			0			0			0			0			0			0			0			0			0			0
1049	6	109.5	SNP2341	0.599	1		165			0			0			0			0			0			0			0			0			0			0			0			0			0			0
1050	6	109.774	SNP2342	1.46	1		163			0			0			0			0			0			0			0			0			0			0			0			0			0			0
1051	6	110.601	SNP2345	1.041	1		162			0			0			0			0			0			0			0			0			0			0			0			0			0			0
1052	6	111.15	SNP2347	0.604	1		163			0			0			0			0			0			0			0			0			0			0			0			0			0			0
1053	6	111.424	SNP2352	1.233	1		159			0			0			0			0			0			0			0			0			0			0			0			0			0	75.4	15.1387	70
1054	6	111.698	SNP2353	0.537	1		164			0			0			0			0			0			0			0			0			0			0			0			0			0			0
1055	6	111.972	SNP2356	0.679	1		160			0			0			0			0			0			0			0			0			0			0			0			0			0			0
1056	6	112.246	SNP2360	1.613	1		154			0			0			0			0			0			0			0			0			0			0			0			0			0	72.5	15.1877	70
1057	6	112.52	SNP2363	5.142	2	*	142			0			0			0			0			0			0			0			0	67.2	14.7073	41	80.3	17.7061	61	62.5	14.5317	40			0			0			0
1058	6	112.794	SNP2364	0.423	1		160			0			0			0			0			0			0			0			0			0			0			0			0			0			0
1059	6	113.068	SNP2366	2.691	2		138			0			0			0			0			0			0			0			0	76.8	17.3111	48	64	14.761	57	68.5	15.829	33			0			0			0
1060	6	113.617	SNP2369	1.533	2		140			0			0			0			0			0			0			0			0	75.9	17.2244	50	69	15.8831	54	65.3	15.0112	36			0			0			0
1061	6	114.722	SNP2371	0.908	1		153			0			0			0			0			0			0			0			0			0			0			0			0			0			0
1062	6	115.272	SNP2372	0.358	1		158			0			0			0			0			0			0			0			0			0			0			0			0			0			0
1063	7	0	SNP2392	2.436	1		159			0			0			0			0			0			0			0			0			0			0			0			0			0			0
1064	7	0.274	SNP2393	4.663	1	**	160			0			0			0			0			0			0			0			0			0			0			0			0			0			0
1065	7	0.548	SNP2396	0.885	2		144			0			0			0			0			0			0			0			0	70.3	15.4692	42	75.9	16.6362	67	68.6	15.4083	35			0			0			0
1066	7	1.097	SNP2401	4.585	2		149			0			0			0			0			0			0			0			0	65.5	14.1521	42	82.7	17.0422	70	71.2	15.1189	37			0			0			0
1067	7	5.077	SNP2402	2.572	1		167			0			0			0			0			0			0			0			0			0			0			0			0			0			0
1068	7	5.626	SNP2403	3.523	1	*	164			0			0			0			0			0			0			0			0			0			0			0			0			0			0
1069	7	5.9	SNP2404	2.883	1	*	161			0			0			0			0			0			0			0			0			0			0			0			0			0			0
1070	7	6.174	SNP2405	1.587	1		163			0			0			0			0			0			0			0			0			0			0			0			0			0			0
1071	7	7.559	SNP2406	1.557	1		159			0			0			0			0			0			0			0			0			0			0			0			0			0			0
1072	7	7.833	SNP2408	2.619	1		159			0			0			0			0			0			0			0			0			0			0			0			0			0			0
1073	7	8.107	SNP2409	2.963	1	*	164			0			0			0			0			0			0			0			0			0			0			0			0			0			0
1074	7	8.381	SNP2410	2.78	1	*	161			0			0			0			0			0			0			0			0			0			0			0			0			0			0
1075	7	8.655	SNP2411	3.046	1	*	163			0			0			0			0			0			0			0			0			0			0			0			0			0			0
1076	7	8.929	SNP2412	2.54	1		159			0			0			0			0			0			0			0			0			0			0			0			0			0			0
1077	7	10.034	g7A2742	1.795	2		158			0			0			0			0			0			0			0			0	74.8	14.7927	38	84.3	16.4107	80	74.4	14.9011	40			0			0			0
1078	7	10.308	g7A174	0.654	1		158			0			0			0			0			0			0			0			0			0			0			0			0			0			0
1079	7	10.858	SNP2421	3.286	2		138			0			0			0			0			0			0			0			0	77.8	16.762	47	63.7	14.9192	58	67.8	14.7515	33			0			0			0
1080	7	11.684	SNP2422	1.734	1		158			0			0			0			0			0			0			0			0			0			0			0			0			0			0
1081	7	11.958	SNP2423	0.037	1		159			0			0			0			0			0			0			0			0			0			0			0			0			0	79.2	15.8468	74
1082	7	12.232	SNP2424	1.025	1		165			0			0			0			0			0			0			0			0			0			0			0			0			0			0
1083	7	13.058	SNP2426	2.432	1		159			0			0			0			0			0			0			0			0			0			0			0			0			0			0
1084	7	13.332	SNP2427	0.055	1		160			0			0			0			0			0			0			0			0			0			0			0			0			0	79.6	15.8354	79
1085	7	13.606	g7TAs2743	0.884	2		138			0			0			0			0			0			0			0			0	74	16.7377	45	68	15.6036	63	65.9	14.5016	30			0			0			0
1086	7	14.156	SNP2430	0.268	1		163			0			0			0			0			0			0			0			0			0			0			0			0			0			0
1087	7	14.705	SNP2433	0.783	2		136			0			0			0			0			0			0			0			0	72	16.6553	40	68.6	16.1318	65	63.7	14.909	31			0			0			0
1088	7	15.532	SNP2436	0.356	1		159			0			0			0			0			0			0			0			0			0			0			0			0			0			0
1089	7	15.806	SNP2438	0.553	1		155			0			0			0			0			0			0			0			0			0			0			0			0			0			0
1090	7	16.355	SNP2439	0.064	2		136			0			0			0			0			0			0			0			0	67.6	16.0924	48	69.5	16.9968	55	68.2	16.1193	33			0			0			0
1091	7	18.022	SNP2440	0.106	1		158			0			0			0			0			0			0			0			0			0			0			0			0			0			0
1092	7	19.127	SNP2444	0.009	1		167			0			0			0			0			0			0			0			0			0			0			0			0			0	83.6	15.7981	79
1093	7	19.401	SNP2445	0.051	1		155			0			0			0			0			0			0			0			0			0			0			0			0			0			0
1094	7	19.951	g7TAs2465	1.196	2		146			0			0			0			0			0			0			0			0	73	15.6464	43	70.7	15.361	72	80.6	16.8595	31			0			0			0
1095	7	20.777	SNP2449	0	1		165			0			0			0			0			0			0			0			0			0			0			0			0			0			0
1096	7	21.326	SNP2451	0.009	1		157			0			0			0			0			0			0			0			0			0			0			0			0			0	79.3	15.8632	79
1097	7	22.712	SNP2453	0.004	1		169			0			0			0			0			0			0			0			0			0			0			0			0			0			0
1098	7	23.261	SNP2454	0.01	1		165			0			0			0			0			0			0			0			0			0			0			0			0			0			0
1099	7	23.535	SNP2455	0.121	1		161			0			0			0			0			0			0			0			0			0			0			0			0			0			0
1100	7	24.361	SNP2456	0.808	1		158			0			0			0			0			0			0			0			0			0			0			0			0			0			0
1101	7	24.635	SNP2459	0.199	1		158			0			0			0			0			0			0			0			0			0			0			0			0			0			0
1102	7	24.909	SNP2462	0.142	1		163			0			0			0			0			0			0			0			0			0			0			0			0			0			0
1103	7	25.459	SNP2463	0.119	1		161			0			0			0			0			0			0			0			0			0			0			0			0			0	82.3	16.071	80
1104	7	26.564	SNP2464	0.031	1		161			0			0			0			0			0			0			0			0			0			0			0			0			0			0
1105	7	26.838	SNP2468	0.001	1		159			0			0			0			0			0			0			0			0			0			0			0			0			0	79.9	15.6098	91
1106	7	27.387	SNP2474	0.147	1		161			0			0			0			0			0			0			0			0			0			0			0			0			0			0
1107	7	27.661	SNP2478	0	1		156			0			0			0			0			0			0			0			0			0			0			0			0			0	78.4	15.6856	88
1108	7	28.488	SNP2481	0.016	1		159			0			0			0			0			0			0			0			0			0			0			0			0			0			0
1109	7	28.762	SNP2482	0.215	1		156			0			0			0			0			0			0			0			0			0			0			0			0			0			0
[truncated: 2,270 more rows]
[truncated: 9 more columns]

## Sheet: 7
Supplementary data 7. The result of QTL analysis for sucrose content with Kruskal-Wallis' test on MapQTL version 6
[truncated: 3,380 more rows]
[truncated: 9 more columns]

[truncated: 4 more sheets: 8, 9, 10, 11]
